# Supplementary material for: A small signaling domain controls PPIP5K phosphatase activity in phosphate homeostasis
Source: Nat Commun. 2025 Feb 19;16:1753. doi: 10.1038/s41467-025-56937-0 (PMC11836120; doi:10.1038/s41467-025-56937-0)
Supplement: Supplementary file 4 — Source Data [file 41467_2025_56937_MOESM4_ESM.zip]

Archive with 5 entries (4 files):
- Source Data/
- Source Data/Binary vectors and stable T3 transgenic lines.xls
- Source Data/Molecular cloning and primers.xls
- Source Data/Source data.xls
- Source Data/The Saccharomyces cerevisiae strains and plasmids used in this study..xls
