# Supplementary material for: A small signaling domain controls PPIP5K phosphatase activity in phosphate homeostasis
Source: Nat Commun. 2025 Feb 19;16:1753. doi: 10.1038/s41467-025-56937-0 (PMC11836120; doi:10.1038/s41467-025-56937-0)
Supplement: Supplementary file 4 — Source Data [file 41467_2025_56937_MOESM4_ESM.zip › Source Data/Source data.xls]

## Sheet: Fig3a
Figure 3a
	ScVip1PD – catalyzed hydrolysis of 1,5-InsP8					ScVip1PD – catalyzed hydrolysis of 1-InsP7					ScVip1PD – catalyzed hydrolysis of 5-InsP7
	Time (min)	1,5-InsP8	InsP6	5-InsP7		Time (min)	1-InsP7	InsP6			Time (min)	5-InsP7	InsP6
	0	163404252	14345512	10080274		0	111896360	13630903			0	37482111	1847289
	9.51532	71742884	11980516	9531801		10.2462	97999561	15316375			16.7117	57655058	666386
	9.51532	71482269	12000657	9911790		10.2462	105351035	9438708			16.7117	61260836	99965
	10.964	70702156	12673942	11175260		11.6923	106938629	15282123			18.9733	60999890	2358595
	12.4126	69991862	11371939	11903259		13.1385	104850356	12331043			21.235	60229556	808582
	13.8613	68594073	10824501	13093009		14.5846	103200229	12873488			23.4967	60634367	1876059
	15.3099	67729925	11850248	13197971		16.0308	105213776	15387335			25.7583	61025290	804595
	16.7586	65742920	11124300	15152263		17.4769	107142828	12595108			28.02	60284663	899435
	18.2072	64477148	11378184	16364335		18.923	107726083	14800139			30.2817	61298611	434970
	19.6559	64056978	11480959	18246640		20.3692	104529932	11821879			32.5433	60357367	1514996
	21.1045	61096578	12482222	19652046		21.8153	109114770	15313980			34.805	60613490	982600
	22.5532	60938833	10373320	20142770		23.2615	103868294	14299585			37.0667	60445191	2287908
	24.0018	59153826	10340571	21827465		24.7077	104471249	15913452			39.3283	59718774	2493437
	25.4505	57278868	11334847	23154393		26.1538	108994623	11512220			41.59	61254912	1448567
	26.8991	55663573	10211145	23557814		27.5999	104875442	14984419			43.8517	60623312	301151
	28.3478	53811011	11143725	24459607		29.0461	105776324	17857172			46.1133	60746339	902360
	29.7964	53275455	10708010	26916116		30.4922	109787109	15500753			48.375	59977929	986365
	31.2451	50522748	10847114	28845286		31.9384	108331685	13862914			50.6367	59563413	1757383
	32.6937	50580477	11166331	28692943		33.3845	108492933	9869684			52.8983	60201595	759716
	34.1424	49165193	11205109	29688372		34.8307	104817947	14105877			55.16	60290257	2110348
	35.591	47046201	10621924	31421122		36.2769	106016498	16801802			57.4217	60346867	2474454
	37.0397	47308432	10275821	32137057		37.723	106943840	15074237			59.6833	60637510	1283532
	38.4883	44895675	11862469	33566581		39.1692	104977532	15380870			61.945	59574091	2174154
	39.937	42859858	10593711	35152834		40.6153	104833967	17112829			64.2067	60396064	1193004
	41.3856	42909645	10636106	36705270		42.0615	106112417	15022029			66.4683	60606555	2095191
	42.8343	40385172	11247895	37376381		43.5076	106357675	16900846			68.73	59438541	2169903
	44.2829	39635814	11633759	37888258		44.9537	106780772	18125718			70.9917	59215956	1472136
	45.7316	36536494	10647770	39519942		46.3999	103894727	16898725			73.2533	60717210	2643114
	47.1802	37080323	10291663	39777569		47.846	107497846	17361089			75.515	60949183	3139338
	48.6289	34331955	11621713	41789989		49.2922	107467959	16349488			77.7767	60730900	533408
	50.0775	33375468	10529439	42696667		50.7383	105420749	21417289			80.0383	60916929	361674
	51.5262	31852916	11612577	44148848		52.1845	108021846	19547562			82.3	60743474	1013738
	52.9748	31567281	10934226	43828584		53.6307	103624133	19514979			84.5617	59759425	2428126
	54.4235	28594190	10698130	45227513		55.0768	105143589	21934815			86.8233	60374997	2878010
	55.8721	27459807	10048359	45511671		56.523	104150156	18314045			89.085	59940548	2162143
	57.3208	25961122	10326360	47295882		57.9691	102845765	19069530			91.3467	60861017	995656
	58.7694	25523924	11123035	48659889		59.4153	103814919	18698263			93.6083	59915542	2006298
	60.2181	24400753	11112230	49070369		60.8614	103074156	22345073			95.87	59273473	2287667
	61.6667	23179922	10066973	50662861		62.3075	103284782	20111904			98.1317	59294570	3144416
	63.1154	21270101	11460697	50375285		63.7537	105652745	20898598			100.393	60180592	2450961
	64.564	21053672	11030495	52291850		65.1998	104142073	21517072			102.655	59194688	1996425
	66.0127	19789020	10350549	53851674		66.646	102067008	18902124			104.917	59910453	1969170
	67.4613	18664841	10645453	54215713		68.0922	105178925	21636576			107.178	61709225	1087306
	68.91	17538848	11587129	54678895		69.5383	104662097	21903927			109.44	58935076	2351836
	70.3586	16780576	10304950	55451712		70.9844	104429248	21313515			111.702	59493463	2481041
	71.8073	15219687	10116611	56921665		72.4306	105739343	23499500			113.963	58993200	2498481
	73.2559	14823216	10036635	57727598		73.8768	102605650	23662956			116.225	58596281	2924833
	74.7046	14390593	10698765	57591229		75.3229	103567503	20901836			118.487	58649680	2481761
	76.1532	12889045	10138645	58098585		76.769	106362439	22334703			120.748	59176380	2355141
	77.6019	13255503	9953697	60218543		78.2152	105078866	25610340			123.01	60108777	1858904
	79.0505	11301768	11798560	62417487		79.6613	103669372	23836791			125.272	59241054	1916401
	80.4992	12098708	11160976	68512816		81.1075	104065249	23773637			127.533	59296594	2181413
	81.9478	10493665	10498398	71466551		82.5537	102347691	23493965			129.795	58980452	1164537
	83.3965	11157559	10315112	72034012		83.9998	102747417	23181495			132.057	58719866	2408305
	84.8451	10545253	11400454	72152355		85.4459	103339508	22169782			134.318	58398003	1952635
	86.2938	9532907	11091869	74308588		86.8921	104825144	23773829			136.58	59333426	1763667
	87.7424	9208445	9497093	74821555		88.3383	103615807	25920648			138.842	59896500	3160991
	89.1911	8922241	11549395	74502898		89.7844	103569485	25156443			141.103	57687883	2286319
	90.6397	8298414	10787535	75801516		91.2305	102057574	24943855			143.365	57614863	2878755
	92.0884	8029085	10705644	76814684		92.6767	101131578	24161097			145.627	60707043	2857173
	93.537	7162656	11008190	78593499		94.1228	103736799	24717814			147.888	58579077	2327289
	94.9857	7989930	9277683	77741429		95.569	101627130	25437317			150.15	57469507	3379950
	96.4343	6143059	10489139	79471969		97.0152	105380677	26686202			152.412	58620289	3229699
	97.883	5731636	11114143	78533304		98.4613	99943361	24910777			154.673	59480191	2881643
	99.3316	6258351	9517626	79723017		99.9074	100542093	28032994			156.935	59395646	2526943
	100.78	6103266	11108896	79988348		101.354	103085256	26253837			159.197	59254247	3451815
	102.229	6646182	10709205	80737604		102.8	103117904	28285602			161.458	58394691	3198039
	103.678	5992935	10794763	81128900		104.246	103182726	25837252			163.72	57171490	2790529
	105.126	5775374	10558856	81603919		105.692	101423389	28856470			165.982	59771354	3144917
	106.575	5127308	10100283	84244975		107.138	99213902	27680640			168.243	57893970	2845302
	108.024	5104544	10393186	84533273		108.584	102493125	26491529			170.505	58965945	3351684
	109.472	4756824	9620125	87476146		110.031	98287111	28110212			172.767	59601737	2125503
	110.921	4172520	10790781	85683117		111.477	102015322	29296460			175.028	58962700	2442393
	112.369	4137744	9788465	86122650		112.923	101298545	30633267			177.29	58225373	3313592
	113.818	4562603	10062179	88023371		114.369	101074448	28317095			179.552	59031670	2583750
	115.267	3678099	10044609	87991329		115.815	100649748	29231567			181.813	57787662	2253522
	116.715	3786159	11128935	88202563		117.261	99336091	29490921			184.075	58269427	2154631
	118.164	3318631	11384701	88489802		118.707	99930363	29159436			186.337	59725781	3448697
	119.613	4593840	11537524	89434730		120.154	98698387	31930946			188.598	58819786	3306770
	121.061	4532176	11240853	88378874		121.6	97229565	29852389			190.86	58782759	2366242
	122.51	4664041	10788302	88852741		123.046	98509563	30977899			193.122	58532855	3049664
	123.959	3131609	11243862	89504956		124.492	99773626	31513179			195.383	58586220	2824115
	125.407	3456198	12204271	88680086		125.938	99577276	30492257			197.645	58473796	3889148
	126.856	3118431	10640243	90364135		127.384	99503753	32970822			199.907	58466083	2728005
	128.305	2373986	10597770	89532400		128.83	96007740	30999266			202.168	58194349	2353652
	129.753	3891097	9690936	89761759		130.277	97714924	33714267			204.43	57805316	3061435
	131.202	2980994	9921522	89775139		131.723	96421482	32437528			206.692	59424591	3780038
	132.651	3745286	10314451	90688680		133.169	96460444	35256779			208.953	58680329	3650194
	134.099	2580271	10342175	91458801		134.615	97293127	30050651			211.215	57016957	2934498
	135.548	2374443	10423693	92316741		136.061	99107526	32627608			213.477	56820725	2171408
	136.997	2756242	10869476	93347161		137.507	98201745	33041046			215.738	58012401	2935523
	138.445	1620657	11508187	92619196		138.953	98300455	33406195			218	58729059	2668635
	139.894	3447370	11124951	93482620		140.4	97323556	30945221			220.262	58418883	3547034
	141.342	3197370	10022537	92384385		141.846	97299407	31641574			222.523	58633203	2986240
	142.791	2764863	10341143	93673853		143.292	98234285	31076976			224.785	59010182	2547895
	144.24	2634052	11070627	93473617		144.738	98822731	35207985			227.047	58030294	3493900
	145.688	2894820	9957069	92300336		146.184	95721431	34608308			229.308	58101387	3101271
	147.137	2838558	10284381	93349190		147.63	94671612	35082343			231.57	58376826	2592595
	148.586	3176774	10107414	93282506		149.077	98141389	33358861			233.832	59261755	3558051
	150.034	3501788	11000094	93249235		150.523	97826515	32750441			236.093	58313816	2642895
	151.483	2537298	9713174	93172779		151.969	96308413	36214308			238.355	58563937	2778342
	152.932	1440841	8982789	93436221		153.415	96524409	32706250			240.617	57854155	3548068
	154.38	2864219	10626495	93464894		154.861	95249300	34790945			242.878	58103799	4126383
	155.829	2271133	9189490	94861754		156.307	96585467	38496744			245.14	58628088	2778169
	157.278	2076171	9829649	93292141		157.753	96087423	34072839			247.402	58131322	3155736
	158.726	2617508	9670816	93658382		159.2	93509711	37570392			249.663	57904399	3773922
	160.175	2153838	10308840	93356517		160.646	94702180	38546548			251.925	58207317	3975975
	161.624	1677536	10753386	94375081		162.092	94935535	37413275			254.187	58689068	3364730
	163.072	2477989	10090852	93192041		163.538	95043070	37028045			256.448	58655991	2216571
	164.521	1642991	10946255	93442701		164.984	96958142	35985584			258.71	58040312	4070293
	165.97	2094161	10026920	93373562		166.43	93086669	37303682			260.972	56710718	4129109
	167.418	2441893	9093181	93836373		167.876	93984964	40540423			263.233	58047407	3886107
	168.867	1294861	10040737	94503555		169.323	93858932	35869282			265.495	57998580	4369717
	170.315	1553618	9351006	94120362		170.769	93570320	35475017			267.757	57684202	2804511
	171.764	1769582	9875554	94729775		172.215	91545081	39851355			270.018	57430337	3341871
	173.213	2148538	10155996	93258109		173.661	91916543	40564084			272.28	58133755	3569896
	174.661	1672897	10446758	95106041		175.107	92184648	39950766			274.542	56849639	3472030
	176.11	2704417	10255420	94693294		176.553	93115991	38325192			276.803	58120144	4735129
	177.559	1439631	10999294	94803642		178	91419562	40651551			279.065	56888725	2275805
	179.007	1763433	10065060	93128133		179.446	93505327	38796884			281.327	57898126	3146456
	180.456	1559222	9579998	93891295		180.892	92589016	36542603			283.588	58102039	3869654
	181.905	2311775	9660802	94223033		182.338	91427617	41258104			285.85	58874659	3302370
	183.353	1677641	11523357	93839877		183.784	92817198	39548208			288.112	58158146	3284222
	184.802	2406657	10113616	94130847		185.23	90805350	38412683			290.373	57380532	3062834
	186.251	2054978	10632310	93993803		186.676	91291107	39114413			292.635	59782238	4156096
	187.699	2567114	10989591	96762515		188.123	91165537	39829425			294.897	57916157	3041483
	189.148	2313517	10216133	99552930		189.569	90270732	38250181			297.158	57957804	3364421
	190.597	1338914	9961295	99488495		191.015	92205752	39624597			299.42	57873223	3079352
	192.045	1238695	8808153	100186974		192.461	92119683	40591879			301.682	58031963	4950576
	193.494	2652690	10558388	99003291		193.907	89435662	41672919			303.943	57544950	3462731
	194.943	2486721	9833699	98847230		195.353	94229045	40922530			306.205	58314501	4501050
	196.391	528471	9634514	99806961		196.799	90279117	42530998			308.467	58199529	4491628
	197.84	1091294	10718347	98859310		198.246	91182549	40426459			310.728	58194741	3869370
	199.288	2409928	10233793	99446705		199.692	87852035	43172328			312.99	57690737	2810995
	200.737	1776434	10533045	99331029		201.138	92288708	41440090			315.252	56711169	4907168
	202.186	1995823	9454154	99432355		202.584	88900449	43033069			317.513	58114709	5039052
	203.634	887067	10364869	98772495		204.03	86605300	42342568			319.775	57885156	3914375
	205.083	1367682	9286667	99727348		205.476	87837044	42366298			322.037	56732702	4194022
	206.532	1709033	9094998	100649820		206.923	89725269	44079740			324.298	57296967	3195108
	207.98	2900470	10294070	100924555		208.369	91087229	43935393			326.56	57320189	4228057
	209.429	1586091	10980340	100312845		209.815	90942340	42697416			328.822	57692094	3832922
	210.878	2090777	10158725	100930583		211.261	89491595	44844966			331.083	56564591	3189825
	212.326	584719	11252421	101017152		212.707	89848120	43295954			333.345	56408650	3671771
	213.775	251923	11270843	101070978		214.153	88241723	44306888			335.607	57118996	4466083
	215.224	1762038	10028825	101338336		215.599	87986865	43849859			337.868	57277463	4532788
	216.672	3069350	10077057	101356634		217.046	86285454	44468584			340.13	56906498	3671063
	218.121	1212288	9403251	100349889		218.492	85657627	44264080			342.392	56773055	4546988
	219.57	2183453	10244108	100416519		219.938	85920628	46019123			344.653	56812726	3912027
	221.018	636517	10082808	100825295		221.384	88425392	47631120			346.915	55815547	3536754
	222.467	1957606	11026113	100305807		222.83	89366248	45104941			349.177	57778106	3785059
	223.916	1970668	9786172	101705457		224.276	88535256	44684594			351.438	56697240	3841011
	225.364	1616643	10087904	100172542		225.722	87220207	47641574			353.7	56895386	5137504
	226.813	1328327	9605842	100290774		227.169	82963904	47088567			355.962	56621013	4014422
	228.261	1092992	10361698	100291974		228.615	85636433	44920457			358.223	56530834	4510451
	229.71	3053744	9947310	100406862		230.061	87043995	43589890			360.485	56411829	4777666
	231.159	1815516	10014174	99944868		231.507	86907301	44933500			362.747	56948680	4042439
	232.607	1629262	10801708	100228968		232.953	89267564	45338152			365.008	56602499	4444158
	234.056	1437602	9661426	99402624		234.399	82338484	49508094			367.27	58091648	4267232
	235.505	1966485	10851223	100116635		235.846	84574220	45915514			369.532	56607791	3148595
	236.953	2200255	9418699	99850082		237.292	82210511	47221884			371.793	56166623	3863539
	238.402	914722	9732508	103799380		238.738	86911260	50019108			374.055	57157415	4057033
	239.851	1962790	10928189	104072640		240.184	84747816	47101892			376.317	56067893	5823801
	241.299	1633358	10032083	103492974		241.63	84061188	47828246			378.578	57477242	5251164
	242.748	1037879	9166843	103984073		243.076	82642853	49570139			380.84	56342472	2870380
	244.197	1161903	9873616	103792889		244.522	84561649	50785096			383.102	56931214	4316401
	245.645	1436917	11206079	103870789		245.969	82512372	51722844			385.363	56455887	5574019
	247.094	1409336	9200020	104106173		247.415	85010938	48676531			387.625	56342859	4699663
	248.543	1378749	10471166	104319304		248.861	84123274	49487787			389.887	56970741	5264449
	249.991	2048016	9550162	104418965		250.307	80011122	46242444			392.148	55792715	3931663
	251.44	1225435	9933876	104915772		251.753	82512040	51635459			394.41	56361045	4382703
	252.889	1921941	9090546	103631246		253.199	85096267	51050103			396.672	55701971	4420011
	254.337	812217	9944832	104437801		254.645	87010039	53019599			398.933	56840801	4300951
	255.786	1339554	10443886	104597188		256.092	84682692	53909380			401.195	56936584	4382528
	257.234	1074299	10633767	104178886		257.538	89645497	56881492			403.457	56967679	6112000
	258.683	1561097	10740940	104132710		258.984	87809719	56453605			405.718	57260107	4951965
	260.132	1989977	9879980	103603562		260.43	86714580	53414894			407.98	56018276	3752093
	261.58	2522150	10931891	104642664		261.876	86751146	56351763			410.242	55429518	3535270
	263.029	1321054	10557868	102443982		263.322	87545122	53264109			412.503	55757065	5119813
	264.478	1780978	10844472	103884315		264.769	87287123	54130430			414.765	55454956	5168305
	265.926	2081543	10355465	103778375		266.215	87419718	56464761			417.027	56991866	4476664
	267.375	1187453	10621832	103685125		267.661	86593771	55862081			419.288	55741202	5952349
	268.824	2492138	9903882	104146441		269.107	85432877	56653792			421.55	56962089	6156488
	270.272	1631130	10058416	104646604		270.553	85851089	53723700			423.812	54426006	4780121
	271.721	1495051	10743444	104768583		271.999	83218197	55904126			426.073	56125823	4091611
	273.17	513439	10390626	103880730		273.445	86237214	56859407			428.335	55514998	4695865
	274.618	930643	10105202	104784513		274.892	80141917	56278895			430.597	55308432	4617350
	276.067	1587717	9623512	104459323		276.338	82708320	56628601			432.858	56511799	4561470
	277.516	794660	10411874	103754170		277.784	87759262	57674688			435.12	56873090	5114736
	278.964	2312918	10219554	103808099		279.23	83254425	54648410			437.382	55710078	4466075
	280.413	496622	10196230	104277052		280.676	82630409	58249865			439.643	54877588	5566755
	281.862	1353696	10447814	103440737		282.122	83232865	55377184			441.905	55875103	5642593
	283.31	748785	9754650	104178644		283.568	84602193	59921686			444.167	55440879	4507409
	284.759	1751640	11013463	104392101		285.015	84007360	58063411			446.428	55659689	5373339
	286.207	1393108	10305844	104805304		286.461	84558672	57531895			448.69	55568243	4468201
	287.656	940488	9211961	103526703		287.907	82268574	59907121			450.952	55188673	5423175
	289.105	1624667	10746179	103838737		289.353	81219008	55599966			453.213	55553209	4879257
	290.553	1042205	11208095	104753914		290.799	81882983	58521148			455.475	56946627	4774318
	292.002	2270486	9001604	104174393		292.245	81794801	60810279			457.737	54701311	5142571
	293.451	1871281	10361898	103020870		293.692	80397702	58296619			459.998	55451406	5651235
	294.899	1279001	11343232	104074966		295.138	83277986	61643847			462.26	55498578	4002018
	296.348	964202	10996254	102657620		296.584	80996751	61134651			464.522	54845774	6121907
	297.797	1205795	10504374	103971753		298.03	81148437	61268202			466.783	56179801	4141476
	299.245	2211304	10653903	104975688		299.476	82616270	61636402			469.045	56194191	5922792
	300.694	2651911	10419423	105236180		300.922	83049874	60749309			471.307	54553853	5265026
	302.143	1211167	9147552	103337837		302.368	81697937	60632070			473.568	55040250	5499007
	303.591	1146932	10219252	104428324		303.815	82796962	60224237			475.83	55061914	5707199
	305.04	2709045	11877382	103725310		305.261	82693581	63832628			478.092	55054149	7252135
	306.489	1904300	11098303	103792590		306.707	80635035	61653934			480.353	55580008	5579060
	307.937	2953462	9671121	103606381		308.153	79882958	63031241			482.615	54712334	6092392
	309.386	2233410	10077545	103983871		309.599	80419549	65616013			484.877	54613082	5637086
	310.835	1585678	9832713	104379126		311.045	79973019	63499088			487.138	55650105	5519744
	312.283	1990870	11173523	104929127		312.491	79469998	64149380			489.4	55598369	5344685
	313.732	1564263	10874451	104038824		313.938	77125267	62665954			491.662	55835709	6208320
	315.18	1258846	10305067	103784604		315.384	78975991	65006940			493.923	54575960	6059721
	316.629	1704712	11531456	105537062		316.83	75598971	63403876			496.185	55526077	5310796
	318.078	641780	9627957	105248030		318.276	75582995	63186033			498.447	56980502	5629926
	319.526	1119077	10287497	104561435		319.722	77694464	64851967			500.708	55238823	4952611
	320.975	792016	11434235	104325242		321.168	76742121	65711697			502.97	55097429	5242580
	322.424	2267649	9199910	103926604		322.615	78427562	65328117			505.232	55246027	6392553
	323.872	1640817	10599356	105200209		324.061	73583728	64822244			507.493	56091057	5630612
	325.321	1239448	9294075	104612106		325.507	78911587	65365363			509.755	54654097	5286942
	326.77	1827615	10422768	104529987		326.953	77862008	65941175			512.017	54940097	5353979
	328.218	1716579	9773123	104379064		328.399	76116616	63240306			514.278	55031526	5944053
	329.667	1102661	9945163	105303267		329.845	77008354	68931612			516.54	55358676	6236228
	331.116	1837406	10501090	104046220		331.291	74413229	63794409			518.802	55689982	6185122
	332.564	1867571	10537223	104246080		332.738	77015119	66990489			521.063	54517534	6041211
	334.013	1144350	10401489	103805143		334.184	76137190	67453962			523.325	54058634	6030127
	335.462	1805294	10870028	102765291		335.63	71799083	62901532			525.587	56104914	5287937
	336.91	1049777	10560000	103607727		337.076	73654215	64286049			527.848	55067121	6742070
	338.359	1167304	9958128	102646676		338.522	72923559	67178889			530.11	54546942	6373731
	339.808	2125252	10198125	103470824		339.968	74210788	67089627			532.372	54633580	7702356
	341.256	830480	11212187	102026668		341.414	74363753	70184771			534.633	54677920	6091938
	342.705	1664969	10212769	101859926		342.861	75837348	68280515			536.895	54817289	4507082
	344.153	2198480	9695007	103060290		344.307	71791680	67065744			539.157	55330285	5159316
	345.602	669331	10033231	103867036		345.753	72546738	67510316			541.418	54461201	6757025
	347.051	1406158	11006248	102019474		347.199	76192035	70303048			543.68	55129639	6011066
	348.499	783415	9322382	103187902		348.645	71349222	65178897			545.942	55816965	6188987
	349.948	2121964	10434764	103217952		350.091	74601194	68368389			548.203	55608420	6760861
	351.397	1431968	11394948	103847459		351.538	73154363	71861488			550.465	55932760	6004475
	352.845	1102729	10877679	102816012		352.984	73784042	66157811			552.727	55785918	5662633
	354.294	2404249	9866959	102939969		354.43	69034378	68632292			554.988	55087883	5407341
	355.743	1166153	10939692	103015283		355.876	71691342	68662385			557.25	55337700	6149183
	357.191	1524847	11236157	103156547		357.322	75080554	69181917			559.512	54594083	6205162
	358.64	1884202	9642974	103441014		358.768	72439508	69512220			561.773	55251568	6126213
	360.089	1409519	10359225	103296597		360.214	70647660	69967229			564.035	55327711	5780464
	361.537	1278017	11543996	103130665		361.661	69032058	71582871			566.297	55420834	5787509
	362.986	2305092	9605770	103013000		363.107	72698611	74406066			568.558	54423688	5545231
	364.435	2229796	11311267	103431344		364.553	71887072	73440870			570.82	55320812	5964109
	365.883	961337	10054906	103415362		365.999	69352580	70189568			573.082	54551681	6319305
	367.332	599081	10664794	103813494		367.445	70238464	73543465			575.343	54496246	6099795
	368.781	600358	10919348	104573884		368.891	72586593	69531819			577.605	55644123	6729888
	370.229	1475043	9187893	103051614		370.337	71894679	70896743			579.867	54575684	5126047
	371.678	1046451	9966586	103635027		371.784	69654581	74532597			582.128	54173192	6685542
	373.126	1540752	9907960	103013768		373.23	69958573	69771685			584.39	54758133	7332469
	374.575	1826956	10701808	104618230		374.676	67995742	74025409			586.652	53508437	6678599
	376.024	2481111	10650270	103417788		376.122	68248573	72126533			588.913	55536979	7086932
	377.472	1442507	10237705	103848156		377.568	71214879	72780608			591.175	55662188	6289189
	378.921	2249497	10158414	104725878		379.014	68364837	71886907			593.437	54052723	6458510
	380.37	1904753	9825053	103518784		380.461	70364777	73624054			595.698	54923770	6448124
	381.818	715659	9433562	101946533		381.907	68564192	71924129			597.96	55029242	6549438
	383.267	1889818	10642674	103717380		383.353	70885547	75022846			600.222	54247310	5310776
											602.483	55122127	7249340
											604.745	54070087	6713580
											607.007	54889545	5860617
											609.268	54086752	6930171
											611.53	55411131	6406987
											613.792	54819332	6240740
											616.053	54125000	7563602
											618.315	54197981	6813147
											620.577	54617479	6969686
											622.838	54528106	6697198
											625.1	53348530	7585210
											627.362	54170113	7830162
											629.623	55515904	6793770
											631.885	54902295	7853171
											634.147	54175363	7425807
											636.408	53878142	6560112
											638.67	54245818	6452624
											640.932	54994941	7658162
											643.193	53938195	7975590
											645.455	54908937	6794263
											647.717	54801632	6776012
											649.978	53269234	6288181
											652.24	53860154	6184621
											654.502	54905830	7266002
											656.763	53979740	5711019
											659.025	54561003	7352588
											661.287	53666572	6671430
											663.548	54223546	7866756
											665.81	54289513	7168552
											668.072	54003058	8390555
											670.333	53736475	7155542
											672.595	53947884	7508994
											674.857	54394062	8599730
											677.118	54514516	7241358
											679.38	54381657	8760440
											681.642	53437356	6760417
											683.903	53831791	8047933
											686.165	54326320	6924029
											688.427	54664990	7006230
											690.688	53339186	7369069
											692.95	54083370	7402378
											695.212	52849335	7731635
											697.473	54538795	7221369
											699.735	53889281	7442785
											701.997	54312802	7942454
											704.258	53714215	8134584
											706.52	53196497	6792296
											708.782	53743054	7054061
											711.043	54094221	8504067
											713.305	53746374	7530443
											715.567	53697068	8588469
											717.828	52622692	7595064
											720.09	53783209	8553578
											722.352	53038309	8570783
											724.613	52889386	8739602
											726.875	51759913	7223133
											729.137	53192636	7373157
											731.398	54589301	8472023
											733.66	53240933	7852712
											735.922	53105168	8423357
											738.183	52545652	8123669
											740.445	53565235	8121578
											742.707	53125883	7722194
											744.968	52712349	9012100
											747.23	53490216	8445460
											749.492	52737708	8525344
											751.753	54057007	6674116
											754.015	53976165	8015504
											756.277	53112456	7742383
											758.538	54005544	6886235
											760.8	54030943	8994211
											763.062	53581945	9013267
											765.323	52402099	7989998
											767.585	53213223	8177438
											769.847	52618016	7786664
											772.108	52637613	9771127
											774.37	53962252	9211136
											776.632	53567082	9081089
											778.893	53003320	7823471
											781.155	52788775	9039567

## Sheet: Fig3b
Figure 3b
	ScVip1PD – catalyzed hydrolysis of 1,5-InsP8				ScVip1PD – catalyzed hydrolysis of 1-InsP7
	1,5-InsP8 (μM)		v0 (nmol min-1 mg-1)		1-InsP7 (μM)		v0 (nmol min-1 mg-1)
			N=1	N=2			N=1	N=2
	8		216.626	197.489	2		0.942131	3.4953
	16		455.341	406.439	4		5.18172	5.60568
	32		679.118	656.461	8		14.132	15.8937
	64		907.97	872.19	16		34.1993	27.3972
	100		1033.37	1054.04	32		53.1362	41.7175
	128		1312.92	1194.43	64		72.7325	54.3421
	150		1213.72	1111.71	512		140.642	123.139
	230		1478.26	1396.2	1024		148.135	123.078
	300*		1874.508*	1849.357*	2000		165.484	116.136
	400		1234.31	1433.33	4000*		91.42906*	157.9953*
	500		1636.78	1516.93
	700		1359.46	1325.78
	1000*		944.1431*	600.1225*

## Sheet: Fig3d
Figure 3d
	ScVip1PD – catalyzed hydrolysis of 1,5-InsP8					ScVip1PD ΔG848-S918 – catalyzed hydrolysis of 1,5-InsP8					ScVip1PD R547A-H548A-R551A – catalyzed hydrolysis of 1,5-InsP8					ScVip1PD R547A – catalyzed hydrolysis of 1,5-InsP8					ScVip1PD H548A – catalyzed hydrolysis of 1,5-InsP8					ScVip1PD R551A – catalyzed hydrolysis of 1,5-InsP8					ScVip1PD E991A – catalyzed hydrolysis of 1,5-InsP8
	Time (min)	1,5-InsP8	InsP6	5-InsP7		Time (min)	1,5-InsP8	5-InsP7			Time (min)	1,5-InsP8	5-InsP7			Time (min)	1,5-InsP8	5-InsP7			Time (min)	1,5-InsP8	5-InsP7			Time (min)	1,5-InsP8	5-InsP7			Time (min)	1,5-InsP8	5-InsP7
	0	163404252	14345512	10080274		0	180928116	11802426			0	130161811	8455939			0	219851260	11173617			0	155719273	10937531			0	155719273	10937531			0	61177826	7882601
	9.51532	71742884	11980516	9531801		7.93198	89173490	18030267			6.94865	110394241	12407674			2.30362e+14	126555497	5381197			8.13198	135112201	11375456			1.45497e+14	79932580	14014065			9.56167	45758835	34770281
	9.51532	71482269	12000657	9911790		7.93198	92452096	17938717			6.94865	113076624	14454647			2.38656e+14	131112220	10466671			8.13198	138740520	8900410			1.55307e+14	85322400	14117513			9.56167	57842560	35691395
	10.964	70702156	12673942	11175260		9.38063	93760021	19852238			8.3973	109214490	14641530			229374849709086	126013415	6208334			9.58063	140116079	8957658			1.54712e+14	84995194	15448186			11.0067	59713172	40765052
	12.4126	69991862	11371939	11903259		10.8293	93267006	22941047			9.84595	111613824	17704178			224458231798266	123312335	7639954			11.0293	138749024	10751200			1.50447e+14	82652364	18267868			12.4517	63181079	47499277
	13.8613	68594073	10824501	13093009		12.2779	92181688	26466217			11.2946	107787766	20344520			2.24906e+14	123558280	7381339			12.4779	138639011	10402889			1.50402e+14	82627738	19068962			13.8967	61905896	52106693
	15.3099	67729925	11850248	13197971		13.7266	92033225	27086112			12.7432	106258877	23135943			217120889278528	119281363	7347132			13.9266	137220982	9399353			1.48902e+14	81803496	20418211			15.3417	65237031	57569109
	16.7586	65742920	11124300	15152263		15.1752	88547771	30732510			14.1919	103602108	21088785			2.20544e+14	121161810	7446934			15.3752	136325530	10744987			1.45367e+14	79861199	21499420			16.7867	64071186	62697472
	18.2072	64477148	11378184	16364335		16.6239	85890272	34753568			15.6405	102402503	23571618			219732699199633	120716233	3832273			16.8239	137725905	10643587			1.44631e+14	79457310	22704466			18.2317	63320337	68078474
	19.6559	64056978	11480959	18246640		18.0725	86056104	37496650			17.0892	100455057	27139550			2.2439e+14	123275008	8386155			18.2725	138034164	9899262			1.47529e+14	81049401	24847737			19.6767	61707032	73717253
	21.1045	61096578	12482222	19652046		19.5212	80276937	40317379			18.5378	101663883	28168335			2.25311e+14	123780868	4314569			19.7212	135653429	9115882			1.36994e+14	75261494	28502485			21.1217	59931887	79313653
	22.5532	60938833	10373320	20142770		20.9698	78623638	42366529			19.9865	97414707	29242700			220493887790103	121134413	1832591			21.1698	138916327	8172564			1.36009e+14	74720076	28834774			22.5667	55329529	83913090
	24.0018	59153826	10340571	21827465		22.4185	75563944	47178479			21.4352	97083643	32930384			224038917325843	123081973	7605267			22.6185	135811518	10926195			1.35636e+14	74515311	31878088			24.0117	52081094	85870638
	25.4505	57278868	11334847	23154393		23.8671	72688361	49728699			22.8838	94673349	35871994			223108209644478	122570663	3979846			24.0671	138060061	8844820			1.31296e+14	72130941	28697215			25.4567	49529331	94096492
	26.8991	55663573	10211145	23557814		25.3158	69910398	51437000			24.3325	92837411	36201329			227868261302917	125185729	7211291			25.5158	138297604	10156816			1.3035e+14	71611458	34608169			26.9017	47073936	96836890
	28.3478	53811011	11143725	24459607		26.7644	68458554	55588025			25.7811	91287344	39993243			220323818986275	121040981	7770853			26.9644	135066395	10646995			1.23714e+14	67965873	35905089			28.3467	42552458	100015827
	29.7964	53275455	10708010	26916116		28.2131	64466285	56833176			27.2297	90084985	42820924			226830767333713	124615753	7038967			28.4131	137160856	12661015			1.24178e+14	68220498	36273822			29.7917	39177408	105358201
	31.2451	50522748	10847114	28845286		29.6617	63474312	60332507			28.6784	88722900	45608422			220877296178697	121345049	7322451			29.8617	135051699	10557533			1.16915e+14	64230355	39137005			31.2367	36866097	106945420
	32.6937	50580477	11166331	28692943		31.1104	59764959	64285768			30.1271	86009573	47801125			2.24057e+14	123092082	9848600			31.3104	137425451	9206900			1.15945e+14	63697697	39781974			32.6817	35830785	111710556
	34.1424	49165193	11205109	29688372		32.559	59241156	67931408			31.5757	84716102	48313329			224722891271883	123457733	9525183			32.759	134444013	10480903			1.13095e+14	62132077	41557058			34.1267	31282230	115175218
	35.591	47046201	10621924	31421122		34.0077	56727535	71659403			33.0243	84316522	52150693			2.21119e+14	121477636	4294548			34.2077	136209089	11747944			1.13412e+14	62305969	44113466			35.5717	30506181	120158559
	37.0397	47308432	10275821	32137057		35.4563	54157792	73698320			34.473	81711928	54681917			227703318299153	125095113	13859922			35.6563	137812457	11924789			1.06336e+14	58418680	46910130			37.0167	29518971	119308246
	38.4883	44895675	11862469	33566581		36.905	52245239	78085627			35.9216	80615218	57093295			2.20629e+14	121208450	4618139			37.105	135980091	10513977			1.06135e+14	58308117	47109233			38.4617	25348908	124769241
	39.937	42859858	10593711	35152834		38.3536	49848567	79070783			37.3703	77733375	60143657			2.24154e+14	123145330	13917393			38.5536	139122356	10771991			1.02614e+14	56374092	48722271			39.9067	25131963	124947723
	41.3856	42909645	10636106	36705270		39.8023	48087423	81640672			38.819	77549597	63174026			2.2169e+14	121791782	4938211			40.0023	138618212	9748731			1.02004e+14	56038450	51342114			41.3517	24862769	125314302
	42.8343	40385172	11247895	37376381		41.2509	45917501	83573778			40.2676	73934528	66809889			220408675004522	121087599	9138781			41.4509	138861571	9627478			9.93797e+13	54597006	52233058			42.7967	21322574	130935308
	44.2829	39635814	11633759	37888258		42.6996	42940306	85866417			41.7163	71904977	70964924			220195812323029	120970657	8727685			42.8996	136957601	9618738			9.37874e+13	51524709	54740315			44.2417	20317869	131279383
	45.7316	36536494	10647770	39519942		44.1482	39995900	89743467			43.1649	70959671	74279348			2.20287e+14	121020682	9861693			44.3482	139011902	11622810			9.40868e+13	51689191	55092665			45.6867	19150655	133240841
	47.1802	37080323	10291663	39777569		45.5969	37912494	91757592			44.6135	68909888	73866802			2.29218e+14	125927446	8672838			45.7969	138606566	7709671			8.63731e+13	47451434	54091040			47.1317	18677344	134004520
	48.6289	34331955	11621713	41789989		47.0455	35167315	92326557			46.0622	66231173	77048227			220628032307687	121208109	8178191			47.2455	138101162	8777196			8.7902e+13	48291417	56818900			48.5767	15829371	135412495
	50.0775	33375468	10529439	42696667		48.4942	33534114	94681130			47.5108	61319480	78992139			2.15952e+14	118639440	7476808			48.6942	139626773	9498914			8.75678e+13	48107812	59712320			50.0217	14686012	137724649
	51.5262	31852916	11612577	44148848		49.9428	31930473	97885334			48.9595	60127381	81924151			224548308269135	123361821	8361380			50.1428	138697674	9806959			8.32648e+13	45743821	62785588			51.4667	13578746	137863286
	52.9748	31567281	10934226	43828584		51.3915	30060947	99518459			50.4081	56641363	83628903			216091801184571	118716005	13580205			51.5915	140837316	10453481			8.28025e+13	45489869	60728147			52.9117	13628955	138585489
	54.4235	28594190	10698130	45227513		52.8401	28855229	101098986			51.8568	54678819	86089842			219429902026108	120549883	10472713			53.0401	138295560	7941927			7.89348e+13	43365010	62973021			54.3567	14744367	140347363
	55.8721	27459807	10048359	45511671		54.2888	26357495	105907656			53.3055	52281939	90295401			2.26179e+14	124257912	12513564			54.4888	139324517	8443948			7.95116e+13	43681910	64892906			55.8017	10644470	139582693
	57.3208	25961122	10326360	47295882		55.7374	23465093	108826840			54.7541	50886359	90579707			218266254399505	119910601	9946127			55.9374	139350126	11602291			7.53379e+13	41388944	62726911			57.2467	11218637	142463179
	58.7694	25523924	11123035	48659889		57.1861	20556779	108951494			56.2028	46054065	92248654			222174935422598	122057943	13052089			57.3861	135022544	9486257			7.23078e+13	39724292	67509859			58.6917	9113771	142430009
	60.2181	24400753	11112230	49070369		58.6347	19978627	110444962			57.6514	44342663	96441444			2.23161e+14	122599410	21726864			58.8347	139847331	8587236			7.04266e+13	38690819	66320788			60.1367	8341438	143460390
	61.6667	23179922	10066973	50662861		60.0834	18780280	112231267			59.1001	42823192	101179878			2.25676e+14	123981332	17376951			60.2834	139584626	10833107			7.17811e+13	39434941	71143130			61.5817	7575943	143956508
	63.1154	21270101	11460697	50375285		61.532	17658389	114529904			60.5487	39527725	103075209			218191915736645	119869761	13924917			61.732	140113787	8507531			7.13983e+13	39224604	71488773			63.0267	9703645	145619360
	64.564	21053672	11030495	52291850		62.9807	17160753	117876004			61.9973	34810889	105738624			224763016675509	123479777	13003512			63.1807	137232872	11357971			7.07447e+13	38865536	73771470			64.4717	7446176	147063763
	66.0127	19789020	10350549	53851674		64.4293	15062229	118153712			63.446	35522740	107235745			216178994392904	118763907	10712931			64.6293	139372244	9641218			6.9156e+13	37992764	77364954			65.9167	6104755	147475586
	67.4613	18664841	10645453	54215713		65.878	15041968	118460803			64.8946	29578434	107683649			2.19141e+14	120390918	11094157			66.078	138425667	10502123			6.29823e+13	34601082	75237251			67.3617	8609891	148207471
	68.91	17538848	11587129	54678895		67.3266	13880669	119666874			66.3433	30412032	111121740			221837735684723	121872693	9723402			67.5266	139033412	11270897			6.60592e+13	36291468	79012397			68.8067	6569859	149743211
	70.3586	16780576	10304950	55451712		68.7753	12063688	121714455			67.7919	27784410	112821225			2.20542e+14	121160818	21093026			68.9753	136230775	12234953			6.00017e+13	32963587	82041792			70.2517	7582426	150611882
	71.8073	15219687	10116611	56921665		70.2239	13129114	124657666			69.2406	25052417	115878270			2.17686e+14	119591820	13885913			70.4239	137427029	10218694			5.7807e+13	31757855	80539243			71.6967	5695190	151781829
	73.2559	14823216	10036635	57727598		71.6726	12100689	123668972			70.6893	23404480	117807783			2.18542e+14	120062204	9348620			71.8726	139030580	8758934			5.6561e+13	31073339	83577450			73.1417	6026384	150065506
	74.7046	14390593	10698765	57591229		73.1212	8881100	125352528			72.1379	19593129	121560647			219032758095155	120331701	19510280			73.3212	137583406	9522228			5.93983e+13	32632082	81383131			74.5867	7443421	153771202
	76.1532	12889045	10138645	58098585		74.5699	10875726	126530712			73.5866	20083418	124455272			2.17099e+14	119269506	16285541			74.7699	137514642	11923121			5.72997e+13	31479154	84070034			76.0317	5767267	151724919
	77.6019	13255503	9953697	60218543		76.0185	9724263	126397848			75.0352	19677314	124276708			217502932485997	119491249	12017949			76.2185	137750720	11541101			5.13839e+13	28229154	82724040			77.4767	3780424	154527824
	79.0505	11301768	11798560	62417487		77.4672	8924674	129868822			76.4839	17607503	126318147			2.20174e+14	120958900	12322029			77.6672	138462909	8752255			5.35491e+13	29418658	88016819			78.9217	5932764	155339194
	80.4992	12098708	11160976	68512816		78.9158	6892501	129428018			77.9325	18734260	129107912			2.19932e+14	120825718	14410840			79.1158	139192873	9641413			4.89979e+13	26918334	91334002			80.3667	4884634	155504054
	81.9478	10493665	10498398	71466551		80.3645	7867533	128592948			79.3812	15072776	131688460			216068119842656	118702995	12146435			80.5645	138084915	8549768			4.31187e+13	23688432	89958151			81.8117	5577418	154082807
	83.3965	11157559	10315112	72034012		81.8131	5816180	130166503			80.8298	12894709	132562710			218542425080368	120062323	18372779			82.0131	139449141	10729560			4.71055e+13	25878710	88919370			83.2567	5019856	154131582
	84.8451	10545253	11400454	72152355		83.2618	7335533	130513347			82.2785	14192058	134863608			215874169470348	118596443	12805856			83.4618	137672625	9559411			4.26561e+13	23434305	92053313			84.7017	6359554	155287136
	86.2938	9532907	11091869	74308588		84.7104	5613107	131510208			83.7271	12547521	138149853			220241314720046	120995655	14427386			84.9104	139056891	10690563			4.13935e+13	22740688	93561740			86.1467	4525698	153311876
	87.7424	9208445	9497093	74821555		86.1591	6420884	132110830			85.1757	11075647	137405168			215201244390213	118226753	20364558			86.3591	138648644	10343363			4.07184e+13	22369792	93109508			87.5917	5053810	156129828
	89.1911	8922241	11549395	74502898		87.6077	6469109	131425975			86.6244	9803442	140005227			2.22266e+14	122107932	15985493			87.8077	136773873	10695929			3.75681e+13	20639091	94317960			89.0367	6614259	155379712
	90.6397	8298414	10787535	75801516		89.0564	6116859	130336413			88.073	10264369	142750503			213660042271680	117380051	9556374			89.2564	140624901	10267665			3.66727e+13	20147179	95223020			90.4817	4306435	155637836
	92.0884	8029085	10705644	76814684		90.505	6835821	132222568			89.5217	10685158	142702525			2.13227e+14	117142268	12200457			90.705	140410378	10091024			3.76433e+13	20680401	95471295			91.9267	4124433	153899566
	93.537	7162656	11008190	78593499		91.9537	6939646	133403242			90.9703	9279132	141360977			215210523981380	118231851	17332955			92.1537	138267488	11432778			3.22926e+13	17740819	98440045			93.3717	6265288	154870411
	94.9857	7989930	9277683	77741429		93.4023	6467183	132742938			92.419	8055185	144645874			2.10881e+14	115853168	17460415			93.6023	137770069	10350527			3.08585e+13	16952948	97826231			94.8167	4329227	155156985
	96.4343	6143059	10489139	79471969		94.851	5073352	132499363			93.8676	6968511	145478946			2.13173e+14	117112534	13355155			95.051	137342603	10933718			3.13776e+13	17238137	100579285			96.2617	5796393	157409382
	97.883	5731636	11114143	78533304		96.2996	6126420	132325020			95.3163	8266075	146443073			212717903473695	116862461	22786942			96.4996	136570089	8126286			2.79362e+13	15347504	97214463			97.7067	5361801	156133078
	99.3316	6258351	9517626	79723017		97.7483	8113769	132901697			96.7649	7717148	149251386			2.08384e+14	114481384	13237492			97.9483	137087579	10530586			2.33047e+13	12803072	101326860			99.1517	5682856	158495175
	100.78	6103266	11108896	79988348		99.1969	8347464	133597177			98.2136	8793936	148648335			2.11655e+14	116278616	15277231			99.3969	137624541	10547645			2.49857e+13	13726585	99589446			100.597	4013915	155563345
	102.229	6646182	10709205	80737604		100.646	5149410	132058713			99.6623	7114335	150802985			205562785330522	112931599	21260707			100.846	138089768	7733976			2.2575e+13	12402183	99844328			102.042	4783454	155928998
	103.678	5992935	10794763	81128900		102.094	6265471	135380533			101.111	7963397	149614119			2.1227e+14	116616138	13912768			102.294	137687477	9056385			2.24148e+13	12314210	102947088			103.487	4527312	155810721
	105.126	5775374	10558856	81603919		103.543	3553056	134390672			102.56	7869928	150912379			210964756075385	115899321	13798020			103.743	137058274	10846108			2.34136e+13	12862884	103050243			104.932	5432968	157617854
	106.575	5127308	10100283	84244975		104.992	4716360	134175260			104.008	6468726	150388073			218391454250358	119979383	21564269			105.192	138724916	11427640			2.37569e+13	13051497	103237815			106.377	2570897	154207358
	108.024	5104544	10393186	84533273		106.44	4977610	135529878			105.457	8267366	151850629			2.10985e+14	115910640	24666864			106.64	137452778	11588563			2.51648e+13	13824996	104439002			107.822	3655580	156051588
	109.472	4756824	9620125	87476146		107.889	6289304	134256822			106.906	7460217	153564109			212743415978559	116876477	22840213			108.089	137554207	11406083			2.30349e+13	12654844	107363446			109.267	5611350	155264881
	110.921	4172520	10790781	85683117		109.337	5664464	134284215			108.354	7832140	154254911			2.00583e+14	110195750	18283448			109.537	139670956	7558355			1.56559e+13	8600980	106902596			110.712	5525971	154877460
	112.369	4137744	9788465	86122650		110.786	5543766	134939185			109.803	5749362	156129201			2.10715e+14	115762296	18378156			110.986	137258446	7956919			1.86756e+13	10259965	109666232			112.157	4986494	157641508
	113.818	4562603	10062179	88023371		112.235	5446217	135092256			111.251	3207525	152314024			211581712369878	116238263	18428771			112.435	137852013	10140550			1.85973e+13	10216952	110355979			113.602	4765645	156856292
	115.267	3678099	10044609	87991329		113.683	4286958	135082742			112.7	4129113	156312250			209245210335165	114954641	25282133			113.883	137865995	10423077			1.82063e+13	10002143	108228014			115.047	3783861	155563690
	116.715	3786159	11128935	88202563		115.132	6052466	135418106			114.149	3818643	155994207			2.06651e+14	113529550	18603131			115.332	138589036	11279810			2.02185e+13	11107572	109718160			116.492	4229806	154704832
	118.164	3318631	11384701	88489802		116.581	5531434	135015716			115.597	5121681	153026588			202298054783367	111138029	23956936			116.781	137926623	10184493			1.38668e+13	7618083	110931789			117.937	3351050	156762255
	119.613	4593840	11537524	89434730		118.029	6988197	135259682			117.046	4308857	156468415			2.1123e+14	116045094	23554597			118.229	139132429	8576371			1.72325e+13	9467128	111780242			119.382	4074519	154979093
	121.061	4532176	11240853	88378874		119.478	3831724	133603329			118.495	7122288	157384820			2.11618e+14	116258132	26144924			119.678	139389425	8262907			1.81562e+13	9974610	111984087			120.827	3600594	154022803
	122.51	4664041	10788302	88852741		120.927	5470354	133536452			119.943	5448503	158912039			205958192751084	113148827	22545347			121.127	139450631	9817486			1.42339e+13	7819800	110369473			122.272	3241188	155558144
	123.959	3131609	11243862	89504956		122.375	4421102	134582815			121.392	6345940	156758487			203875337728913	112004553	21372773			122.575	138950638	10934539			1.5859e+13	8712566	110257227			123.717	5329789	152838120
	125.407	3456198	12204271	88680086		123.824	5341403	135147470			122.841	5521032	156768751			208645659189895	114625261	23021755			124.024	138250235	12441391			1.382e+13	7592407	111941503			125.162	5314015	156748152
	126.856	3118431	10640243	90364135		125.273	3609862	135202462			124.289	4143530	158955025			210101808704099	115425237	20773048			125.473	138403916	10664666			1.26038e+13	6924263	112433084			126.607	3976045	155701207
	128.305	2373986	10597770	89532400		126.721	5629465	134556197			125.738	3185142	157151644			2.12313e+14	116640274	22316602			126.921	137035633	10052363			1.30052e+13	7144759	114307987			128.052	4734128	155567188
	129.753	3891097	9690936	89761759		128.17	5795265	135852016			127.187	4023082	157653057			207742236928615	114128941	17832944			128.37	137618322	10457688			1.33487e+13	7333481	112120515			129.497	4932670	155395256
	131.202	2980994	9921522	89775139		129.619	4862111	135718061			128.635	5126414	159953430			2.05557e+14	112928546	17555597			129.819	137248089	9648893			1.19037e+13	6539630	115727226			130.942	4159300	156841183
	132.651	3745286	10314451	90688680		131.067	4942548	137571716			130.084	5608202	157923462			2.04407e+14	112296900	24512369			131.267	137869471	10351133			1.21457e+13	6672582	114320755			132.387	6226742	157860540
	134.099	2580271	10342175	91458801		132.516	5089681	135705264			131.533	5232711	158928187			202751327681214	111387047	25994041			132.716	140848082	8568195			1.04613e+13	5747185	115555512			133.832	3462559	155938875
	135.548	2374443	10423693	92316741		133.965	5208297	135676851			132.981	4644737	160215826			2.0222e+14	111095170	22523598			134.165	138693559	10399735			1.3366e+13	7342974	116807693			135.277	4693216	155742914
	136.997	2756242	10869476	93347161		135.413	5133455	135289638			134.43	2944426	159243256			205627939054773	112967393	26966629			135.613	136853744	10506005			8.42837e+12	4630358	115571653			136.722	3884238	155883553
	138.445	1620657	11508187	92619196		136.862	4706452	136776654			135.879	3678247	159371410			204347220775856	112263795	21666048			137.062	138950203	10581243			1.52069e+13	8354313	116241382			138.167	3090590	156991552
	139.894	3447370	11124951	93482620		138.31	4782153	134891226			137.327	5447244	160540856			2.02761e+14	111392112	20658564			138.51	138292658	10392341			1.17196e+13	6438492	117451670			139.612	5374980	156948025
	141.342	3197370	10022537	92384385		139.759	3890858	135969817			138.776	4437345	161445824			2.02326e+14	111153186	24343507			139.959	139001735	10824581			1.04826e+13	5758911	116916136			141.057	5537449	154589405
	142.791	2764863	10341143	93673853		141.208	4906304	135945471			140.224	3687578	160047018			204027415265755	112088101	30339128			141.408	136605898	9983735			1.24911e+13	6862346	117869541			142.502	4013997	154992296
	144.24	2634052	11070627	93473617		142.656	4328902	136151397			141.673	5906856	159793155			207288064831467	113879429	22291070			142.856	137403169	11303367			1.2819e+13	7042481	116030859			143.947	6331484	154850674
	145.688	2894820	9957069	92300336		144.105	5303528	136996304			143.122	4631241	160479868			203935023447698	112037343	18974309			144.305	138644502	11922079			1.08902e+13	5982850	116978040			145.392	4386556	157604260
	147.137	2838558	10284381	93349190		145.554	6479938	136393840			144.57	3030200	161420379			200723753393398	110273143	22768906			145.754	138654269	9127515			8.82131e+12	4846231	119007341			146.837	5535064	156693304
	148.586	3176774	10107414	93282506		147.002	6130607	136172613			146.019	4761053	160245197			2.07831e+14	114177612	23517534			147.202	138611683	11464752			8.81893e+12	4844922	118919293			148.282	5484017	155463119
	150.034	3501788	11000094	93249235		148.451	5286074	136165235			147.468	5077922	162160592			199293069057779	109487157	25844216			148.651	139919101	10057963			1.09508e+13	6016114	118167849			149.727	3811055	155842705
	151.483	2537298	9713174	93172779		149.9	6389235	135085409			148.916	3935640	160488773			202706050994143	111362173	24840269			150.1	139488270	13391720			1.31438e+13	7220934	117372984			151.172	5282220	153970278
	152.932	1440841	8982789	93436221		151.348	6616793	134078330			150.365	1310983	160350970			2.04649e+14	112429602	22291281			151.548	137627537	9094326			1.03067e+13	5662251	120151512			152.617	4012566	152747739
	154.38	2864219	10626495	93464894		152.797	5865443	134940599			151.814	3047360	161864025			201411655420595	110651061	23409835			152.997	137787849	11232755			7.56851e+12	4157967	116994201			154.062	4449105	155692210
	155.829	2271133	9189490	94861754		154.246	4761823	136120506			153.262	3013521	161144276			199641212087552	109678419	23845977			154.446	139408150	10222118			8.73316e+12	4797800	118803474			155.507	3257813	154686341
	157.278	2076171	9829649	93292141		155.694	6041931	135896382			154.711	3446899	162244939			2.00439e+14	110116632	28022736			155.894	138648627	9344631			1.02455e+13	5628642	119546068			156.952	4851925	156794426
	158.726	2617508	9670816	93658382		157.143	4571610	136041824			156.16	2742474	159976363			1.99009e+14	109331004	31312199			157.343	136716948	11644907			9.52601e+12	5233375	117911980			158.397	3137376	155457130
	160.175	2153838	10308840	93356517		158.592	5449105	136366207			157.608	3242186	159300771			196061794549394	107711967	25468382			158.792	138094715	8416711			1.21503e+13	6675086	119492967			159.842	4711489	157279982
	161.624	1677536	10753386	94375081		160.04	5421167	135556177			159.057	3928168	160745259			197348151936478	108418663	28982776			160.24	139895076	12112660			9.95146e+12	5467111	120001037			161.287	4016528	155148464
	163.072	2477989	10090852	93192041		161.489	4908650	136726638			160.506	4786624	162808138			195473259505682	107388639	28253958			161.689	138069095	11819587			9.80711e+12	5387808	121163292			162.732	4935288	156136292
	164.521	1642991	10946255	93442701		162.938	4280559	134951681			161.954	3700390	161445117			201018683483160	110435171	26058446			163.138	137175538	10419088			9.58075e+12	5263448	120523804			164.177	4685478	155862396
	165.97	2094161	10026920	93373562		164.386	5758572	135812692			163.403	1853312	162240640			1.95092e+14	107179070	26478626			164.586	139009213	10875796			9.78924e+12	5377989	118969744			165.622	5947452	156061719
	167.418	2441893	9093181	93836373		165.835	6507102	138719372			164.851	5247573	159605548			197364992810836	108427915	32916429			166.035	138106379	9495679			6.92485e+12	3804359	119187251			167.067	3545580	155303812
	168.867	1294861	10040737	94503555		167.283	6162720	136873746			166.3	5071513	162092206			2.01592e+14	110750246	28759423			167.483	139746161	10113560			9.37954e+12	5152908	118353887			168.512	4219250	153674314
	170.315	1553618	9351006	94120362		168.732	6057397	135112319			167.749	4028671	160463563			2.03106e+14	111581818	29130564			168.932	137883666	10191413			8.38564e+12	4606881	119570085			169.957	4407281	155913062
	171.764	1769582	9875554	94729775		170.181	5046051	135336230			169.197	4123581	160346690			2.02789e+14	111407682	27949762			170.381	137234251	11657427			8.30715e+12	4563764	123105826			171.402	3085683	154736959
	173.213	2148538	10155996	93258109		171.629	5283352	136348560			170.646	6407398	161049307			2.00703e+14	110261548	29085292			171.829	140853179	10818076			9.03771e+12	4965116	122239328			172.847	5306661	155622847
	174.661	1672897	10446758	95106041		173.078	4769023	137037143			172.095	3278951	161685987			1.96574e+14	107993172	30730098			173.278	138438470	11313095			8.7655e+12	4815566	120384172			174.292	4752735	154512728
	176.11	2704417	10255420	94693294		174.527	5639635	135095150			173.543	3764194	163006736			202033952303649	110992937	25690120			174.727	137428235	8724812			6.74533e+12	3705734	122006544			175.737	5772323	154258574
	177.559	1439631	10999294	94803642		175.975	5258226	136005512			174.992	4301433	162091178			202893947243222	111465399	32066374			176.175	137235047	10796048			7.93123e+12	4357239	120033025			177.182	4894483	156077596
	179.007	1763433	10065060	93128133		177.424	4981507	137047490			176.441	4104749	163338267			1.99265e+14	109471970	31768031			177.624	136581982	10544238			5.15045e+12	2829540	120037977			178.627	5022952	155702143
	180.456	1559222	9579998	93891295		178.873	4185048	136368041			177.889	3889120	162839424			1.94146e+14	106659404	27574532			179.073	137731167	10682340			7.91135e+12	4346320	120308315			180.072	4632094	155093134
	181.905	2311775	9660802	94223033		180.321	4895188	137432926			179.338	4609635	161113981			194914769368169	107081817	30179920			180.521	140293163	10390921			6.15484e+12	3381332	119410752			181.517	4147293	153948604
	183.353	1677641	11523357	93839877		181.77	7518467	137320484			180.787	5456215	163767377			200068819580249	109913337	31026556			181.97	137990004	12356206			7.98222e+12	4385250	120195133			182.962	4718063	155537742
	184.802	2406657	10113616	94130847		183.219	5909893	136002111			182.235	2890378	163931182			192991054419860	106024971	33671044			183.419	138563324	10611225			8.97365e+12	4929922	120187388			184.407	4699472	154359479
	186.251	2054978	10632310	93993803		184.667	6050099	135493883			183.684	4256867	163822300			1.92417e+14	105709618	27340848			184.867	138958679	10218481			8.66614e+12	4760980	122700190			185.852	5140800	155317421
	187.699	2567114	10989591	96762515		186.116	7574013	134891080			185.133	3996706	162464320			1.99594e+14	109652566	32997683			186.316	139810634	10039312			7.0609e+12	3879098	118793285			187.297	4088707	156424247
	189.148	2313517	10216133	99552930		187.565	4197024	137442083			186.581	5024102	161807288			1.98829e+14	109232432	34329277			187.765	138902958	10614525			6.90353e+12	3792642	122251063			188.742	5347846	153921200
	190.597	1338914	9961295	99488495		189.013	5478749	136892100			188.03	5110256	162653229			195657227673604	107489707	29946180			189.213	138008213	13302439			7.99354e+12	4391473	122961447			190.187	4269312	155801306
	192.045	1238695	8808153	100186974		190.462	4454310	136465876			189.479	5683335	163283585			1.9253e+14	105771432	30867951			190.662	139919786	10265022			4.77424e+12	2622862	122725096			191.632	4498461	153293542
	193.494	2652690	10558388	99003291		191.911	5535397	135526725			190.927	5145298	162284906			1.92065e+14	105516434	27987570			192.111	137447550	11278676			4.78919e+12	2631072	119894298			193.077	3435735	155015060
	194.943	2486721	9833699	98847230		193.359	5087844	134845322			192.376	3560851	163343266			1.92048e+14	105506924	35823902			193.559	137478372	10678933			8.28413e+12	4551112	121694465			194.522	4756283	156075335
	196.391	528471	9634514	99806961		194.808	5056234	135956847			193.825	6757987	164905074			193741241470704	106437107	36294553			195.008	138980323	10718003			8.81709e+12	4843910	120568558			195.967	3598373	153954968
	197.84	1091294	10718347	98859310		196.256	4714788	135782953			195.273	4089046	163093601			1.92433e+14	105718652	33586612			196.456	136473895	9639510			8.37651e+12	4601867	122359240			197.412	4803652	157286673
	199.288	2409928	10233793	99446705		197.705	4051983	136119061			196.722	3733675	165124194			194241560330360	106711971	32138124			197.905	137598969	10641587			5.206e+12	2860061	121749217			198.857	4077305	155209090
	200.737	1776434	10533045	99331029		199.154	5616506	136809318			198.17	4693773	162203548			1.95487e+14	107396436	31437198			199.354	138052530	10676657			9.54915e+12	5246090	119085729			200.302	6414988	158013107
	202.186	1995823	9454154	99432355		200.602	4748342	135545365			199.619	3857331	165729084			1.91498e+14	105204468	32040723			200.802	136591234	11694461			6.10008e+12	3351245	120328277			201.747	4434945	155864166
	203.634	887067	10364869	98772495		202.051	5573480	136590599			201.068	4331160	163658400			1.86005e+14	102187080	35762154			202.251	137701195	10337209			9.83361e+12	5402364	119502115			203.192	6225713	155898120
	205.083	1367682	9286667	99727348		203.5	5103669	135043186			202.516	4755947	166373295			1.93497e+14	106303044	34325796			203.7	136774622	8610207			6.9282e+12	3806198	119864259			204.637	5069473	156098416
	206.532	1709033	9094998	100649820		204.948	4593329	137017067			203.965	4070848	162901831			189851137832360	104299971	32782793			205.148	137557921	11012033			8.89573e+12	4887112	122235078			206.082	4886846	155536689
	207.98	2900470	10294070	100924555		206.397	5185015	136671547			205.414	1908543	164163681			190746361725924	104791787	35181909			206.597	138321930	11547083			8.08702e+12	4442828	121697238			207.527	4590565	156425297
	209.429	1586091	10980340	100312845		207.846	4750616	135960051			206.862	3348981	163763679			1.87126e+14	102802706	31952900			208.046	137210937	10346718			7.42477e+12	4079002	121998631			208.972	3636646	156729121
	210.878	2090777	10158725	100930583		209.294	5853278	135850978			208.311	3982549	162680196			1.89518e+14	104116746	37398938			209.494	137787932	11119506			7.74103e+12	4252745	123097871			210.417	4198211	154508027
	212.326	584719	11252421	101017152		210.743	3752140	136875808			209.76	4932218	162724224			1.86944e+14	102703028	38480879			210.943	138272142	12663206			6.08937e+12	3345362	121267929			211.862	3181396	154728826
	213.775	251923	11270843	101070978		212.192	4580318	136553627			211.208	4238403	164110586			191053338173933	104960433	34572852			212.392	138938613	10302202			7.71467e+12	4238267	123588802			213.307	4216160	155018147
	215.224	1762038	10028825	101338336		213.64	5397934	136102629			212.657	3166469	163709752			188878025805011	103765365	41558696			213.84	136623690	10866464			6.36052e+12	3494327	120165362			214.752	5926423	155228890
	216.672	3069350	10077057	101356634		215.089	5442007	136159645			214.106	5425085	163669768			190225266629787	104505509	41301619			215.289	137314048	8543555			5.13365e+12	2820310	122118892			216.197	3691138	155316673
	218.121	1212288	9403251	100349889		216.538	5654912	135773352			215.554	4240640	162211573			187797883577462	103171959	37652097			216.738	137641493	9064973			8.54393e+12	4693842	122952998			217.642	5346370	155236018
	219.57	2183453	10244108	100416519		217.986	5512825	136243386			217.003	5243461	161612156			1.91783e+14	105361240	35097701			218.186	138331404	11121550			5.348e+12	2938069	121168816			219.087	3358710	155061915
	221.018	636517	10082808	100825295		219.435	5794414	136959001			218.452	5361118	161309293			1.87522e+14	103020424	38772209			219.635	138234611	8922401			5.70043e+12	3131689	120484073			220.532	4601732	154303769
	222.467	1957606	11026113	100305807		220.884	6409058	135840625			219.9	3684971	163314176			1.89036e+14	103852112	41058426			221.084	138837353	12903710			9.9083e+12	5443396	123784409			221.977	4972871	154808821
	223.916	1970668	9786172	101705457		222.332	6595110	137164538			221.349	5280250	165925935			1.86229e+14	102309780	35557150			222.532	137899744	12644587			8.8568e+12	4865729	124258551			223.422	5741324	156554301
	225.364	1616643	10087904	100172542		223.781	5590707	136291818			222.798	3281581	162536199			190720248541365	104777441	38104365			223.981	137675590	10197558			6.31032e+12	3466750	122524248			224.867	6465843	153809286
	226.813	1328327	9605842	100290774		225.229	5324037	135628658			224.246	5098750	163849284			1.83746e+14	100946050	37292376			225.429	139244760	9856551			8.8157e+12	4843145	124253221			226.312	5218879	155354061
	228.261	1092992	10361698	100291974		226.678	5478936	136875844			225.695	1889382	162626082			194079285800635	106622821	36252029			226.878	139094267	10665162			7.72851e+12	4245867	120808824			227.757	4229676	155695488
	229.71	3053744	9947310	100406862		228.127	6144856	136468948			227.143	4483730	165127740			180138063433101	98963825	39906279			228.327	136671345	10928273			1.10041e+13	6045408	120509413			229.202	4563391	154861818
	231.159	1815516	10014174	99944868		229.575	5214009	136433375			228.592	2813031	163706994			188219688140257	103403689	46661247			229.775	138091774	11723065			6.36402e+12	3496250	121543430			230.647	3717764	153730420
	232.607	1629262	10801708	100228968		231.024	6613623	138207996			230.041	2934265	163590125			190260950644153	104525113	37546802			231.224	137496954	8652669			9.7804e+12	5373131	121715257			232.092	3928875	155310298
	234.056	1437602	9661426	99402624		232.473	5819195	138236792			231.489	4473522	162207431			181531833271100	99729531	42780605			232.673	139569556	11070522			9.38351e+12	5155087	121344761			233.537	3429158	154953410
	235.505	1966485	10851223	100116635		233.921	5765269	136217091			232.938	5557567	162859034			1.79084e+14	98384564	42334131			234.121	140046709	12140674			6.66706e+12	3662735	123946234			234.982	5008663	153636515
	236.953	2200255	9418699	99850082		235.37	5776437	135230302			234.387	4418406	162831781			180822033738658	99339583	39460905			235.57	137747327	9161341			8.91451e+12	4897434	123576890			236.427	3918164	156453743
	238.402	914722	9732508	103799380		236.819	5263294	137547680			235.835	4388848	165626587			1.84385e+14	101297058	42114389			237.019	137700771	10298263			6.10609e+12	3354548	122963852			237.872	5500767	156044561
	239.851	1962790	10928189	104072640		238.267	6003212	137814869			237.284	5341310	162285585			1.86467e+14	102440908	44379162			238.467	139039177	11294981			5.84071e+12	3208756	120480414			239.317	3514061	155044856
	241.299	1633358	10032083	103492974		239.716	5340483	135689449			238.733	4006270	164748469			1.80861e+14	99361206	33889820			239.916	139159411	11555327			4.95397e+12	2721599	124231205			240.762	5503883	155197927
	242.748	1037879	9166843	103984073		241.165	3851603	136067343			240.181	6572708	162111095			179821046532978	98789663	40896752			241.365	139152103	10999197			7.85681e+12	4316357	123154307			242.207	4505562	155681838
	244.197	1161903	9873616	103792889		242.613	4697831	136002854			241.63	5372371	162406341			184198694576131	101194645	41064585			242.813	137310864	12599819			6.95498e+12	3820910	122457203			243.652	4496868	155356548
	245.645	1436917	11206079	103870789		244.062	5508623	136923650			243.079	4335766	161202760			1.83422e+14	100768094	45751968			244.262	138982901	10413276			8.19104e+12	4499972	121641445			245.097	5331548	155728883
	247.094	1409336	9200020	104106173		245.511	4585233	137812640			244.527	6714698	164130834			176148254246353	96771913	39487167			245.711	137658485	11072661			9.84662e+12	5409511	122202331			246.542	4929498	157347042
	248.543	1378749	10471166	104319304		246.959	5233569	138143458			245.976	4631722	164759446			1.83397e+14	100754286	38859890			247.159	138575393	13389020			9.0167e+12	4953572	121230826			247.987	4172661	157061738
	249.991	2048016	9550162	104418965		248.408	6953155	134889707			247.425	3394783	164925873			1.85568e+14	101947132	38532065			248.608	138437471	10254693			6.51345e+12	3578344	121549466			249.432	4003069	154814059
	251.44	1225435	9933876	104915772		249.857	6037679	139170336			248.873	3932077	161758767			1.89546e+14	104132522	40901878			250.057	138266430	13080072			4.28362e+12	2353326	120819750			250.877	4343166	154753783
	252.889	1921941	9090546	103631246		251.305	6016191	136586561			250.322	5643064	162504712			1.80206e+14	99001132	44413002			251.505	136999894	10213753			6.0792e+12	3339774	121838760			252.322	4428841	155634378
	254.337	812217	9944832	104437801		252.754	4325194	137690244			251.77	4209204	163538466			175754605179080	96555651	43125958			252.954	138492099	10140338			6.74907e+12	3707789	121081473			253.767	4160153	154496604
	255.786	1339554	10443886	104597188		254.202	5488331	136208011			253.219	3360859	163142637			1.76895e+14	97182336	41620202			254.402	137869611	11837497			5.02447e+12	2760333	122722818			255.212	3316537	154126471
	257.234	1074299	10633767	104178886		255.651	6374310	136405017			254.668	2940256	164412046			182576105819650	100303231	40426309			255.851	137708268	11474014			5.63163e+12	3093890	120324658			256.657	4309326	154941943
	258.683	1561097	10740940	104132710		257.1	5154664	137668389			256.116	1707684	163574296			180533904071140	99181291	43366244			257.3	137298468	10335983			6.61019e+12	3631487	121178470			258.102	5115420	154751754
	260.132	1989977	9879980	103603562		258.548	3587687	136951661			257.565	4752737	164842243			1.80339e+14	99074312	41293213			258.748	140077839	9494365			8.5573e+12	4701189	123131393			259.547	5427881	156065607
	261.58	2522150	10931891	104642664		259.997	4929960	136771927			259.014	4611046	161571360			187439157663608	102974883	43685878			260.197	139015082	9482475			8.04292e+12	4418602	123899763			260.992	4739750	154650287
	263.029	1321054	10557868	102443982		261.446	6429319	137029621			260.462	3899280	160907197			183029502493919	100552317	44802161			261.646	137636748	11192497			7.05898e+12	3878043	123873894			262.437	4380294	155534893
	264.478	1780978	10844472	103884315		262.894	5926224	134817924			261.911	4082112	163908359			1.77624e+14	97582690	46608865			263.094	139202550	9720868			6.9269e+12	3805482	121313653			263.882	5756889	156487794
	265.926	2081543	10355465	103778375		264.343	4742577	137080169			263.36	4705335	160057381			185492216433759	101905277	43388569			264.543	138445625	13394796			9.24295e+12	5077870	124835784			265.327	4380180	155858782
	267.375	1187453	10621832	103685125		265.792	5758355	136486912			264.808	3187417	164560580			183357419000144	100732467	47213286			265.992	138516170	9213237			6.18458e+12	3397668	122012428			266.772	3963020	155410000
	268.824	2492138	9903882	104146441		267.24	6041941	137186002			266.257	3729727	164292218			174227943149649	95716937	39852500			267.44	138003962	8841961			9.97685e+12	5481055	122353333			268.217	5113958	154880426
	270.272	1631130	10058416	104646604		268.689	4609933	138334835			267.706	3186923	162158695			1.75997e+14	96688964	40458958			268.889	139228414	11233331			7.47597e+12	4107130	123127046			269.662	4688607	155974147
	271.721	1495051	10743444	104768583		270.138	3816360	137442636			269.154	6839621	165874313			173309722324974	95212487	50414695			270.338	139505004	9437097			6.84887e+12	3762614	122403371			271.107	4875104	155443161
	273.17	513439	10390626	103880730		271.586	5674125	138470052			270.603	5124288	164249348			1.80412e+14	99114320	43251946			271.786	139012771	9746596			5.76565e+12	3167516	124439851			272.552	4712030	155197509
	274.618	930643	10105202	104784513		273.035	4766319	137690905			272.052	3059603	163020467			1.75381e+14	96350286	51338042			273.235	138272562	9876942			7.38288e+12	4055988	121418398			273.997	4118328	155661868
	276.067	1587717	9623512	104459323		274.484	3854152	137764728			273.5	2948743	162226643			179590425575411	98662965	52395217			274.684	136692872	12139141			7.6626e+12	4209660	122127805			275.442	5855529	157363899
	277.516	794660	10411874	103754170		275.932	5367798	136768294			274.949	4002672	162668214			1.77195e+14	97346874	43688024			276.132	140499562	10004671			7.35106e+12	4038509	123729492			276.887	3578806	155630912
	278.964	2312918	10219554	103808099		277.381	4329546	138078691			276.398	4084310	165594857			1.73889e+14	95530828	44103919			277.581	138925106	11556662			5.06261e+12	2781286	123529803			278.332	5028331	152717870
	280.413	496622	10196230	104277052		278.83	4511895	137184892			277.846	3244103	164371939			177306521239082	97408239	41553245			279.03	136396814	10316188			7.83276e+12	4303143	123208849			279.777	4954157	155129504
	281.862	1353696	10447814	103440737		280.278	5591286	138302755			279.295	3431560	163465831			175007355998017	96145129	49393082			280.478	139227885	11095845			8.31011e+12	4565385	123679894			281.222	4894117	154435590
	283.31	748785	9754650	104178644		281.727	5945956	137939347			280.743	3353539	159347516			1.78216e+14	97907928	51802380			281.927	137874931	10615288			5.31905e+12	2922166	123354865			282.667	4817618	156334503
	284.759	1751640	11013463	104392101		283.175	6239341	137735917			282.192	2726394	162381567			1.75888e+14	96628990	48035359			283.375	136844218	9983743			7.57306e+12	4160470	122263307			284.112	5228038	153695598
	286.207	1393108	10305844	104805304		284.624	5117111	138324399			283.641	3714633	161650144			175167191404132	96232939	48474998			284.824	136473325	11246791			8.80932e+12	4839641	124848837			285.557	5087024	153578710
	287.656	940488	9211961	103526703		286.073	5819450	138336197			285.089	6071423	163738843			1.80824e+14	99340572	54297043			286.273	137541139	9813427			6.08113e+12	3340838	123119781			287.002	5590446	154484865
	289.105	1624667	10746179	103838737		287.521	5246571	138360174			286.538	3247718	163291416			1.78044e+14	97813598	52272129			287.721	137397140	10423609			9.55889e+12	5251438	124063850			288.447	4448834	155979713
	290.553	1042205	11208095	104753914		288.97	5380813	136787294			287.987	4631198	162236006			177272668387665	97389641	49133862			289.17	137287002	11669014			5.85351e+12	3215789	121936222			289.892	5982471	155288911
	292.002	2270486	9001604	104174393		290.419	7195645	138692858			289.435	3238323	164138094			173981886544162	95581759	51105896			290.619	139466426	11855852			6.63709e+12	3646269	121146262			291.337	5908528	154348917
	293.451	1871281	10361898	103020870		291.867	6155226	137882650			290.884	5048977	161167006			1.65895e+14	91138842	47072534			292.067	138300263	11515303			7.99363e+12	4391520	123574495			292.782	5306561	154862602
	294.899	1279001	11343232	104074966		293.316	5559197	138291538			292.333	3774935	163013723			1.75798e+14	96579302	54295680			293.516	137954891	7735103			7.89403e+12	4336804	121393501			294.227	4788010	156096421
	296.348	964202	10996254	102657620		294.765	5969940	137852322			293.781	4538820	163613598			175318475315680	96316051	54778137			294.965	136316103	12113113			5.99248e+12	3292134	124375094			295.672	3805492	155300880
	297.797	1205795	10504374	103971753		296.213	6710738	136904909			295.23	5009491	162243327			179503985947059	98615477	51231942			296.413	138684298	9487651			8.3954e+12	4612244	123397307			297.117	2722528	155169353
	299.245	2211304	10653903	104975688		297.662	4727179	137897452			296.679	5669716	160305099			1.75734e+14	96544220	56141069			297.862	136363954	12057832			4.39056e+12	2412072	123096229			298.562	5002076	154356398
	300.694	2651911	10419423	105236180		299.111	6174037	138569161			298.127	4658860	163422017			171191922306486	94049015	52279692			299.311	137798504	11210725			7.00598e+12	3848926	122332048			300.007	5221263	154228293
	302.143	1211167	9147552	103337837		300.559	5022006	138555570			299.576	5002492	162794057			1.75625e+14	96484646	56418376			300.759	139561321	11954606			9.7524e+12	5357748	122645226			301.452	7238025	156468956
	303.591	1146932	10219252	104428324		302.008	6266197	138145732			301.025	4981944	163239883			171017572294650	93953231	53365797			302.208	139305767	10355711			6.36344e+12	3495933	124029471			302.897	5283625	155781344
	305.04	2709045	11877382	103725310		303.457	6785462	138632257			302.473	4442260	161608320			168276456057868	92447323	51101972			303.657	137377572	13872178			7.12168e+12	3912489	123085625			304.342	4750152	155057582
	306.489	1904300	11098303	103792590		304.905	5628149	137614994			303.922	2591692	163901049			174564200002427	95901669	51997952			305.105	138882805	13440571			6.26788e+12	3443432	122253506			305.787	4030231	153655312
	307.937	2953462	9671121	103606381		306.354	7620475	138034155			305.371	4639773	162891281			175388565534879	96354557	56929279			306.554	137594844	12670815			4.96616e+12	2728297	121910284			307.232	5255911	156790299
	309.386	2233410	10077545	103983871		307.803	5751681	139513572			306.819	4045957	162631567			1.70345e+14	93583798	54064177			308.003	138737789	10837505			7.45488e+12	4095544	123491127			308.677	3790891	155657320
	310.835	1585678	9832713	104379126		309.251	7304243	138153845			308.268	5690885	163878309			1.72804e+14	94934584	55345149			309.451	139659953	9968520			8.38174e+12	4604737	125030023			310.122	5676331	154504309
	312.283	1990870	11173523	104929127		310.7	6190901	138248646			309.716	3966136	161456027			166784811834414	91627847	52168713			310.9	137325874	10390313			7.97226e+12	4379779	121967998			311.567	6925870	154131370
	313.732	1564263	10874451	104038824		312.148	6684536	139579583			311.165	4873971	160796432			1.67621e+14	92087414	52779259			312.348	138594073	10245081			6.65047e+12	3653619	122153673			313.012	4402808	152583311
	315.18	1258846	10305067	103784604		313.597	4241418	138618600			312.614	3839062	162499415			1.66604e+14	91528580	49822894			313.797	137775558	10244606			3.45325e+12	1897136	120794611			314.457	4631840	154494249
	316.629	1704712	11531456	105537062		315.046	5919852	138142676			314.062	3370906	161328120			169992350393639	93389997	56233555			315.246	139543556	15476075			7.28026e+12	3999611	121277515			315.902	5188137	155048349
	318.078	641780	9627957	105248030		316.494	5085285	138145366			315.511	3893292	163630917			1.71147e+14	94024314	49537117			316.694	136726017	12773540			5.21341e+12	2864132	122765126			317.347	4773100	154744285
	319.526	1119077	10287497	104561435		317.943	5569438	137538413			316.96	3942092	161863438			1.67361e+14	91944300	58188642			318.143	137828872	10924909			4.21518e+12	2315727	121699489			318.792	5333000	153730493
	320.975	792016	11434235	104325242		319.392	4863587	138197379			318.408	3220064	163684827			1.68874e+14	92775544	61012461			319.592	136982510	11626771			5.11518e+12	2810165	121327356			320.237	4021550	155861667
	322.424	2267649	9199910	103926604		320.84	5774073	139441731			319.857	4376351	160804671			1.66101e+14	91252060	57131068			321.04	137807941	12976039			7.10353e+12	3902517	121595877			321.682	4755898	155742531
	323.872	1640817	10599356	105200209		322.289	4518943	139313465			321.306	2975676	161194132			167124832946614	91814647	55683563			322.489	138471961	10462008			6.43165e+12	3533406	124442829			323.127	4986969	156392553
	325.321	1239448	9294075	104612106		323.738	6172676	138588929			322.754	3912217	163121385			174571502811325	95905681	61421457			323.938	139572639	12034874			9.43999e+12	5186118	124014771			324.572	5393152	153941104
	326.77	1827615	10422768	104529987		325.186	6094934	139304234			324.203	4413006	162220279			1.704e+14	93613770	59469169			325.386	136984135	10642183			5.53822e+12	3042574	124572907			326.017	4655496	153052556
	328.218	1716579	9773123	104379064		326.635	6121830	139249807			325.652	3888486	161729538			162696371041747	89381749	55913190			326.835	139641484	10040580			1.14268e+13	6277605	124501149			327.462	6070819	155653850
	329.667	1102661	9945163	105303267		328.084	5486996	137140727			327.1	4233064	162442573			1.56609e+14	86037590	53401063			328.284	138125568	13312431			3.85526e+12	2117993	121649158			328.907	4748562	157392089
	331.116	1837406	10501090	104046220		329.532	5941547	138900951			328.549	6398831	164163511			1.59321e+14	87527436	58020239			329.732	137997021	12795266			6.19184e+12	3401660	122632533			330.352	4871429	153174780
	332.564	1867571	10537223	104246080		330.981	4949352	139753942			329.998	4642571	162873575			161219259626429	88570257	56359835			331.181	139896871	11724209			7.62787e+12	4190582	122821212			331.797	5717568	154156987
	334.013	1144350	10401489	103805143		332.43	5429434	140291681			331.446	2536662	162792648			163199857121613	89658353	57305644			332.63	137394640	10632307			5.65481e+12	3106626	121822309			333.242	4082292	153972549
	335.462	1805294	10870028	102765291		333.878	5754653	137630226			332.895	3572225	163456447			161344357543758	88638983	61224574			334.078	139214540	12309996			9.64473e+12	5298599	121541298			334.687	4862758	155275916
	336.91	1049777	10560000	103607727		335.327	5796049	138388834			334.344	3923084	163784722			1.64183e+14	90198512	60151791			335.527	137781224	11036754			7.64703e+12	4201105	120424737			336.132	5991720	156406558
	338.359	1167304	9958128	102646676		336.776	5617001	138241467			335.792	5028338	162112721			165824721814756	91100395	54449594			336.976	140374024	9767474			6.08071e+12	3340606	124272962			337.577	4136166	155683952
	339.808	2125252	10198125	103470824		338.224	4383255	138738334			337.241	2566668	162959106			157071642782597	86291649	58569950			338.424	139211138	13040279			7.88064e+12	4329445	121686274			339.022	4905836	155249372
	341.256	830480	11212187	102026668		339.673	5067299	137457679			338.69	4971917	162474803			168363503646881	92495145	61182718			339.873	137210469	11038470			7.79498e+12	4282387	121692449			340.467	3357899	155637280
	342.705	1664969	10212769	101859926		341.121	4906284	137683763			340.138	4908903	163353062			1.67041e+14	91768428	62071323			341.321	137107926	12787158			2.73879e+12	1504629	123886060			341.912	4782641	155916127
	344.153	2198480	9695007	103060290		342.57	7305986	138059634			341.587	3474881	163305390			1.59063e+14	87385710	62420769			342.77	137421399	9668454			8.28052e+12	4549131	122750142			343.357	5342835	156448603
	345.602	669331	10033231	103867036		344.019	5854911	139726729			343.035	5374710	160993046			1.59335e+14	87535108	58061029			344.219	136495939	10441264			5.15085e+12	2829759	122009248			344.802	5718231	156582106
	347.051	1406158	11006248	102019474		345.467	5837837	138646916			344.484	1741957	163465306			158161017275034	86890127	63385872			345.667	139017420	10775457			7.72458e+12	4243712	122873038			346.247	3534533	156594604
	348.499	783415	9322382	103187902		346.916	7149060	139322505			345.933	4570084	162531489			1.58092e+14	86851988	55179789			347.116	136870401	11527702			6.57181e+12	3610402	123741580			347.692	4733405	157707505
	349.948	2121964	10434764	103217952		348.365	5536482	139377969			347.381	3373025	161148001			1.62321e+14	89175584	59642717			348.565	138009919	12497697			6.701e+12	3681377	122736818			349.137	4215994	156511047
	351.397	1431968	11394948	103847459		349.813	6872340	138058190			348.83	5471138	160935464			152512039758621	83786705	63721598			350.013	138943999	12380707			7.82013e+12	4296203	125586156			350.582	3925102	156579825
	352.845	1102729	10877679	102816012		351.262	4304959	139301381			350.279	4155190	161642727			156133104422299	85776037	59735044			351.462	140318660	11265496			7.97499e+12	4381280	123352076			352.027	4571049	156478049
	354.294	2404249	9866959	102939969		352.711	6662018	139633781			351.727	5267984	162182732			157164722651941	86342785	55997869			352.911	136569451	12640205			8.24002e+12	4526882	122025004			353.472	5764982	155092280
	355.743	1166153	10939692	103015283		354.159	5845924	139910730			353.176	1159570	161792399			156637700849480	86053251	60080256			354.359	137939082	10134862			5.48859e+12	3015305	122076986			354.917	3292783	156932881
	357.191	1524847	11236157	103156547		355.608	5751379	139711563			354.625	4464539	163259348			150569103060072	82719299	64553417			355.808	137782996	11553336			7.34716e+12	4036362	122790847			356.362	5521211	156542992
	358.64	1884202	9642974	103441014		357.057	5070635	140176458			356.073	4063532	161130319			1.58142e+14	86879472	56830197			357.257	137986056	9768651			2.88246e+12	1583556	123458104			357.807	5314075	155402021
	360.089	1409519	10359225	103296597		358.505	6482308	141352095			357.522	4033105	160449161			154809213655485	85048721	61727128			358.705	138670939	12416962			1.02991e+13	5658082	122499587			359.252	5685019	155290153
	361.537	1278017	11543996	103130665		359.954	5783918	140357426			358.971	7419068	160761984			154774530773944	85029667	59901135			360.154	135944832	10639673			5.76768e+12	3168635	122256661			360.697	5302086	154305773
	362.986	2305092	9605770	103013000		361.403	5096068	139524676			360.419	3278870	158734558			1.55259e+14	85296092	59546140			361.603	139176883	14352580			6.82303e+12	3748421	122819813			362.142	4760479	155740580
	364.435	2229796	11311267	103431344		362.851	6296085	139809605			361.868	4435354	161317830			1.55736e+14	85558140	60118208			363.051	137726877	10038422			9.56473e+12	5254645	121834174			363.587	6190093	156187859
	365.883	961337	10054906	103415362		364.3	5847936	139579017			363.317	4466109	160718710			1.54416e+14	84832834	66760960			364.5	136200413	8389303			7.877e+12	4327444	121734759			365.032	4660372	157007874
	367.332	599081	10664794	103813494		365.749	5577191	139400933			364.765	5473250	161799184			1.51545e+14	83255364	65003516			365.949	136819986	11502024			7.05329e+12	3874919	121149230			366.477	4868311	156279371
	368.781	600358	10919348	104573884		367.197	5737542	140424853			366.214	5318777	161588420			1.45556e+14	79965376	62245649			367.397	136763190	10633636			5.56028e+12	3054690	123750379			367.922	4926051	155457677
	370.229	1475043	9187893	103051614		368.646	5512682	141532482			367.663	3377760	162262421			153668271721353	84421913	64094938			368.846	139911370	12872681			7.74695e+12	4256001	124555954			369.367	5783502	157535051
	371.678	1046451	9966586	103635027		370.094	5422662	140585987			369.111	6021473	159398941			153465107286572	84310299	63776471			370.294	136869840	11413712			8.85196e+12	4863066	123381392			370.812	3649823	157330312
	373.126	1540752	9907960	103013768		371.543	4785775	139929581			370.56	4670847	160582055			1.55368e+14	85355530	64997609			371.743	139226025	10793217			5.73741e+12	3152006	122924832			372.257	4897392	156838961
	374.575	1826956	10701808	104618230		372.992	5263882	140114030			372.008	3164759	161434379			1.49919e+14	82362259	65257045			373.192	137840315	12892001			1.0985e+13	6034918	122515638			373.702	4371912	155758822
	376.024	2481111	10650270	103417788		374.44	5881766	141175030			373.457	3998883	161344748			1.43303e+14	78727697	62360619			374.64	138095009	12141668			2.9965e+12	1646211	122906869			375.147	4083161	156357306
	377.472	1442507	10237705	103848156		375.889	4983035	141717729			374.906	4006335	162455873			1.51847e+14	83421098	66771610			376.089	138370421	11422865			4.36877e+12	2400103	122288567			376.592	4590652	156414526
	378.921	2249497	10158414	104725878		377.338	6041468	141985329			376.354	2821401	161119666			153644328264662	84408759	65472602			377.538	137524147	11245073			7.82553e+12	4299171	120719679			378.037	5526867	158152373
	380.37	1904753	9825053	103518784		378.786	4031907	141328819			377.803	4135682	160299753			1.49102e+14	81913295	66911676			378.986	137461290	12299428			6.41085e+12	3521977	121942183			379.482	5213326	157546097
	381.818	715659	9433562	101946533		380.235	6030003	140535502			379.252	4193499	161380427			1.46604e+14	80541034	64515338			380.435	137845541	11205679			7.28884e+12	4004322	121471537			380.927	4912720	156579165
	383.267	1889818	10642674	103717380		381.684	5596608	140850879			380.7	5363645	161582601			1.41558e+14	77768867	68838966			381.884	137451910	9600025			7.11605e+12	3909397	122247454			382.372	4761676	157729959

## Sheet: Fig3e
Figure 3e
	v0 (nmol min-1 mg-1)
	ScVip1PD	ScVip1PD R547A-H548A-R551A	ScVip1PD E991A	– catalyzed hydrolysis of 1,5-InsP8
N=1	781.996	8.95591	1880.74
N=2	813.227	0	1901.41

## Sheet: Fig4a
Figure 4a
	ScVip1PD – catalyzed hydrolysis of 1,5-InsP8					ScVip1PD – catalyzed hydrolysis of 1,5-InsP8					ScVip1PD – catalyzed hydrolysis of 1,5-InsP8					ScVip1PD – catalyzed hydrolysis of 1,5-InsP8					ScVip1PD – catalyzed hydrolysis of 1,5-InsP8					ScVip1PD – catalyzed hydrolysis of 1,5-InsP8
	0 mM PO42-					1.56 mM PO42-					3.13 mM PO42-					6.25 mM PO42-					12.5 mM PO42-					25 mM PO42-
	Time (min)	1,5-InsP8	InsP6	5-InsP7		Time (min)	1,5-InsP8	5-InsP7			Time (min)	1,5-InsP8	5-InsP7			Time (min)	1,5-InsP8	5-InsP7			Time (min)	1,5-InsP8	5-InsP7			Time (min)	1,5-InsP8	5-InsP7
	0	163404252	14345512	10080274		0	165803319	18039788			0	106879815	6936373			0	84494503	6626749			0					0	133131924	7827583
	9.51532	71742884	11980516	9531801		7.94865	83469761	5300545			1.44865	106472541	7142582			7.61532	78826438	4604254			8.59865	121691803	7916914			7.51532	151824061	9454944
	9.51532	71482269	12000657	9911790		7.94865	84417313	4981684			1.44865	107254612	8241394			7.61532	79518602	4466257			8.59865	119699764	6846343			7.51532	158292996	7155650
	10.964	70702156	12673942	11175260		9.3973	82291328	5269009			2.8973	105732855	6423383			9.06397	76779440	3955178			10.0473	120581055	7235122			8.96397	156547724	5619397
	12.4126	69991862	11371939	11903259		10.846	82275615	5529791			4.34595	104548742	7063152			10.5126	79153384	3240087			11.496	121681391	8656158			10.4126	155978532	5582484
	13.8613	68594073	10824501	13093009		12.2946	82679340	5626827			5.7946	105023070	8528241			11.9613	79052333	3889069			12.9446	122421815	6859629			11.8613	154038418	7355783
	15.3099	67729925	11850248	13197971		13.7432	81659972	6519536			7.24325	104593708	6843594			13.4099	77638928	3943536			14.3933	120237144	7137863			13.3099	151403196	8575297
	16.7586	65742920	11124300	15152263		15.1919	80999776	5637804			8.6919	104977809	8586245			14.8586	79272218	4931343			15.8419	120053813	7898950			14.7586	149054262	7463471
	18.2072	64477148	11378184	16364335		16.6406	81028932	6010560			10.1405	103272299	7999644			16.3072	78835025	3167970			17.2905	117916442	8974832			16.2072	149684242	5708218
	19.6559	64056978	11480959	18246640		18.0892	82587370	6608358			11.5892	102742722	7557093			17.7559	78271311	5152310			18.7392	120911008	8279935			17.6559	144910326	6978075
	21.1045	61096578	12482222	19652046		19.5378	81575301	5677559			13.0379	101924102	8673955			19.2045	78208546	5316544			20.1879	120846205	7950751			19.1045	147283423	6505758
	22.5532	60938833	10373320	20142770		20.9865	81072642	7855167			14.4865	103319142	9967044			20.6532	76740535	5103758			21.6365	119302632	8246748			20.5532	145266569	8304643
	24.0018	59153826	10340571	21827465		22.4352	80143411	7298573			15.9352	99788449	7656760			22.1018	77240471	4242597			23.0851	120352313	8914083			22.0018	143130414	6731221
	25.4505	57278868	11334847	23154393		23.8838	80108414	7359410			17.3838	101599525	8072946			23.5505	79061805	3905842			24.5338	118491293	7419127			23.4505	141828600	6299886
	26.8991	55663573	10211145	23557814		25.3325	80018289	6194664			18.8325	100316631	8393353			24.9991	75956753	6342112			25.9825	119644765	9844176			24.8991	141428595	7672656
	28.3478	53811011	11143725	24459607		26.7811	79287392	7363180			20.2811	98915762	9127490			26.4478	76648016	4737799			27.4311	118943086	6388869			26.3478	140180041	6365582
	29.7964	53275455	10708010	26916116		28.2297	79174183	6024368			21.7297	99940059	8856593			27.8964	77197162	5312562			28.8798	119224481	8088051			27.7964	138115632	5679454
	31.2451	50522748	10847114	28845286		29.6784	78829834	8573307			23.1784	99853190	8910405			29.3451	77682496	5223039			30.3284	120056641	5382863			29.2451	139335972	11387285
	32.6937	50580477	11166331	28692943		31.1271	79081462	7550793			24.6271	97799228	9157756			30.7937	76641895	5937275			31.777	117382922	7889714			30.6937	135371889	9224145
	34.1424	49165193	11205109	29688372		32.5757	78319439	8398299			26.0757	98979816	9032893			32.2424	77071102	4839861			33.2257	119662051	7825773			32.1424	134106433	9511535
	35.591	47046201	10621924	31421122		34.0243	78428913	8024102			27.5243	99491576	10536699			33.691	75703592	4174156			34.6743	119472660	7171794			33.591	135815481	8638815
	37.0397	47308432	10275821	32137057		35.473	77471093	9347376			28.973	98085572	9758570			35.1397	76598533	7316234			36.123	118375669	9615466			35.0397	129378145	8578173
	38.4883	44895675	11862469	33566581		36.9216	75911227	9379068			30.4216	96187126	9350980			36.5883	75212616	5085080			37.5716	119978535	7762616			36.4883	131797952	9581587
	39.937	42859858	10593711	35152834		38.3703	76690792	9373086			31.8703	95164807	12193856			38.037	75660781	5868434			39.0203	120342794	8283237			37.937	130735259	6182113
	41.3856	42909645	10636106	36705270		39.819	76093304	8182494			33.319	95271207	11555821			39.4856	74735318	5532161			40.4689	119010722	8813312			39.3856	132480669	7473200
	42.8343	40385172	11247895	37376381		41.2676	75757784	10269047			34.7676	97259280	11562408			40.9343	73399444	6505295			41.9176	120588320	7684458			40.8343	130634282	9273766
	44.2829	39635814	11633759	37888258		42.7163	75427064	9369696			36.2163	95175420	13021068			42.3829	74478135	4952020			43.3663	118180404	9117914			42.2829	130003968	10911709
	45.7316	36536494	10647770	39519942		44.1649	75506467	10043417			37.6649	94518820	12781050			43.8316	73985047	5440880			44.8149	121063541	10310847			43.7316	130133211	9244168
	47.1802	37080323	10291663	39777569		45.6135	74494985	10804990			39.1135	96037512	10829503			45.2802	72372619	8717961			46.2636	120012057	7966928			45.1802	129851811	9191131
	48.6289	34331955	11621713	41789989		47.0622	75260151	9578688			40.5622	95717864	12158397			46.7289	73770520	6336347			47.7122	119041268	11317426			46.6289	126742843	8373099
	50.0775	33375468	10529439	42696667		48.5108	75131333	9637293			42.0108	94042377	11808381			48.1775	72293217	6663912			49.1609	117713205	10978513			48.0775	128081777	9560804
	51.5262	31852916	11612577	44148848		49.9595	75170898	10174065			43.4595	95543309	11424470			49.6262	72757881	5790133			50.6095	118564318	9148382			49.5262	126936620	10172036
	52.9748	31567281	10934226	43828584		51.4081	73761001	11055819			44.9081	95026890	12723729			51.0748	73185617	7617883			52.0581	119524261	9707928			50.9748	124992460	8999183
	54.4235	28594190	10698130	45227513		52.8568	73085757	11848284			46.3568	93736639	12782114			52.5235	69744282	6411156			53.5068	121340605	7842657			52.4235	127415364	11199888
	55.8721	27459807	10048359	45511671		54.3055	73170714	12766014			47.8055	94507036	13109019			53.9721	71760802	7394566			54.9554	120865875	8393377			53.8721	124546967	8932630
	57.3208	25961122	10326360	47295882		55.7541	72759777	12602329			49.2541	94975870	14440824			55.4208	70847544	7001722			56.4041	116490694	9912720			55.3208	122655103	7872626
	58.7694	25523924	11123035	48659889		57.2028	72797498	12336944			50.7028	93038597	13739131			56.8694	71704963	7319246			57.8528	118007873	9765450			56.7694	124355518	9336736
	60.2181	24400753	11112230	49070369		58.6514	72133596	11657847			52.1514	93979947	13125151			58.3181	69912424	6445125			59.3014	117882273	11638106			58.2181	121343821	9984203
	61.6667	23179922	10066973	50662861		60.1001	73057796	13702177			53.6001	94070096	16270497			59.7667	71173104	7123252			60.7501	121939371	10882579			59.6667	121517713	11237274
	63.1154	21270101	11460697	50375285		61.5487	73248280	13112687			55.0487	95562559	15658266			61.2154	74216589	7798479			62.1987	117991635	10765448			61.1154	121479168	10487285
	64.564	21053672	11030495	52291850		62.9973	72996411	13904904			56.4973	98020953	15022366			62.664	73662936	8535089			63.6474	119955579	8527761			62.564	122265149	12089473
	66.0127	19789020	10350549	53851674		64.446	70387359	13207374			57.946	97000519	15462880			64.1127	73712889	7931256			65.096	119141867	9819073			64.0127	123398505	10455221
	67.4613	18664841	10645453	54215713		65.8946	69963439	13499398			59.3946	95781288	14610712			65.5613	73360908	8543288			66.5447	116622740	9602199			65.4613	120241807	11855738
	68.91	17538848	11587129	54678895		67.3433	69731562	14304062			60.8433	96211382	15417403			67.01	75269641	8129734			67.9933	119332898	10323352			66.91	119808692	8901668
	70.3586	16780576	10304950	55451712		68.7919	70499206	15698010			62.2919	95540502	14687271			68.4586	75422711	5682342			69.442	117300936	9622559			68.3586	118928702	10701036
	71.8073	15219687	10116611	56921665		70.2406	70437468	14662886			63.7406	94835175	15741700			69.9073	75866379	9303989			70.8906	117735309	9834210			69.8073	121694887	9537374
	73.2559	14823216	10036635	57727598		71.6893	69379610	15911731			65.1893	93663245	16767433			71.3559	76400454	7213798			72.3393	117069108	11016136			71.2559	121384597	8730953
	74.7046	14390593	10698765	57591229		73.1379	69177574	15868222			66.6379	95750278	15544721			72.8046	74740903	8937038			73.7879	117470167	9982872			72.7046	121311204	9894128
	76.1532	12889045	10138645	58098585		74.5866	68667814	16327377			68.0866	92636202	15750067			74.2532	75927839	7682753			75.2365	116551143	12089444			74.1532	122930547	10788868
	77.6019	13255503	9953697	60218543		76.0352	70171063	15870075			69.5352	93913341	15175995			75.7019	76319124	8113055			76.6852	117951957	11832004			75.6019	118476237	10458443
	79.0505	11301768	11798560	62417487		77.4839	68706917	17210509			70.9839	95043526	16616735			77.1505	78701613	8087114			78.1338	119421079	10995644			77.0505	119163057	12531842
	80.4992	12098708	11160976	68512816		78.9325	69802487	16682118			72.4325	92703258	14942629			78.5992	76968750	8528157			79.5825	120259541	11239761			78.4992	117274761	12508398
	81.9478	10493665	10498398	71466551		80.3812	69536859	17509305			73.8812	94749567	18502695			80.0478	76014265	7584148			81.0311	117018053	9643436			79.9478	121256484	11292081
	83.3965	11157559	10315112	72034012		81.8298	68742081	18513221			75.3298	93693124	16826069			81.4965	76018891	7991398			82.4798	116414405	11608493			81.3965	117220889	11040493
	84.8451	10545253	11400454	72152355		83.2785	69411282	17812683			76.7785	94187118	19249934			82.9451	76907909	8195797			83.9284	117742150	9603730			82.8451	121588003	11373333
	86.2938	9532907	11091869	74308588		84.7271	69636919	19421513			78.2271	93643496	17964950			84.3938	77782695	8501958			85.3771	118364678	12266843			84.2938	118169585	11046686
	87.7424	9208445	9497093	74821555		86.1757	68137220	17816959			79.6757	93261784	16696366			85.8424	76740493	8314107			86.8257	117956622	11371710			85.7424	119267943	10993460
	89.1911	8922241	11549395	74502898		87.6244	66426187	19444329			81.1244	92919273	19664312			87.2911	77180028	9293897			88.2744	118332409	10836543			87.1911	115412242	10069738
	90.6397	8298414	10787535	75801516		89.073	67869332	18003210			82.573	93707390	21384405			88.7397	76872167	9150882			89.7231	118064921	12111973			88.6397	118394135	12749080
	92.0884	8029085	10705644	76814684		90.5217	67265921	20187763			84.0217	90830545	19225229			90.1884	76988887	8813986			91.1717	117189161	14124885			90.0884	116236908	11731706
	93.537	7162656	11008190	78593499		91.9703	66260943	18277445			85.4703	93523038	19709466			91.637	76276452	7528532			92.6204	118604976	12306718			91.537	116601618	11064167
	94.9857	7989930	9277683	77741429		93.419	66824107	20331519			86.919	91614197	19974054			93.0857	76523051	8768546			94.069	115147855	12367601			92.9857	116919870	12736495
	96.4343	6143059	10489139	79471969		94.8676	66565558	19497826			88.3676	92929292	21447009			94.5343	76215673	10176886			95.5177	117129656	11058148			94.4343	116397533	9422378
	97.883	5731636	11114143	78533304		96.3163	65771110	19861943			89.8163	91416687	22334947			95.983	76436505	8849482			96.9663	118119362	12272579			95.883	118314990	10404648
	99.3316	6258351	9517626	79723017		97.7649	66026986	20956164			91.2649	91676385	22138313			97.4316	77353247	9322289			98.415	119493152	13312391			97.3316	119377801	8648757
	100.78	6103266	11108896	79988348		99.2136	65722279	20460511			92.7136	92663446	22031546			98.8803	76565921	9518310			99.8636	116146844	11333637			98.7803	117280115	11849813
	102.229	6646182	10709205	80737604		100.662	64262206	21157468			94.1623	91632354	23058460			100.329	74237189	11201228			101.312	115418816	12010199			100.229	116425067	12612914
	103.678	5992935	10794763	81128900		102.111	64644909	22412495			95.6109	91027672	22537934			101.778	76417591	10327951			102.761	115419563	12257960			101.678	119133092	10514046
	105.126	5775374	10558856	81603919		103.56	65660825	22706058			97.0596	91079226	24520519			103.226	76316872	9730515			104.21	115733564	11442038			103.126	118749878	12517534
	106.575	5127308	10100283	84244975		105.008	63311420	22495826			98.5082	89028706	22855484			104.675	73911440	11791000			105.658	117353582	12106589			104.575	115887090	11849556
	108.024	5104544	10393186	84533273		106.457	64217426	24484698			99.9569	90077134	24005673			106.124	74441694	10669975			107.107	115206276	12398071			106.024	119734917	10829870
	109.472	4756824	9620125	87476146		107.906	63020513	22875318			101.406	91717464	24925734			107.572	77089215	11548745			108.555	117460461	12862127			107.472	118836994	10856703
	110.921	4172520	10790781	85683117		109.354	62767472	24358274			102.854	89805871	25494114			109.021	75587221	10537289			110.004	113792487	11898470			108.921	117284184	12149416
	112.369	4137744	9788465	86122650		110.803	62565806	25081134			104.303	89034573	26196764			110.469	75224407	11716913			111.453	117773801	12803170			110.369	114621404	12590841
	113.818	4562603	10062179	88023371		112.251	62574019	24730396			105.751	89235678	27735248			111.918	76046885	10697223			112.901	116811326	16170550			111.818	117860157	12984388
	115.267	3678099	10044609	87991329		113.7	61346675	25360994			107.2	88585325	27062837			113.367	74922770	11881491			114.35	113842634	11492597			113.267	118888453	10722755
	116.715	3786159	11128935	88202563		115.149	62202252	26403544			108.649	87853363	28259886			114.815	75209711	9234037			115.799	117392776	14421492			114.715	117650229	9464426
	118.164	3318631	11384701	88489802		116.597	61976455	25650538			110.097	88235263	27324206			116.264	73426139	12111709			117.247	116829336	13611613			116.164	117986009	11056170
	119.613	4593840	11537524	89434730		118.046	59680859	26017727			111.546	88132115	25275216			117.713	73563364	12248236			118.696	117981260	12661468			117.613	116039724	10996655
	121.061	4532176	11240853	88378874		119.495	60224743	26484714			112.995	87512306	28851979			119.161	74970968	13585950			120.145	115874446	13987091			119.061	117224336	12918007
	122.51	4664041	10788302	88852741		120.943	64017157	27828348			114.443	87729706	27534165			120.61	73922392	12032841			121.593	115349934	13915127			120.51	116406515	11312288
	123.959	3131609	11243862	89504956		122.392	63016296	29344582			115.892	86669361	30028568			122.059	73027428	12149096			123.042	115988402	15860890			121.959	112079054	11906438
	125.407	3456198	12204271	88680086		123.841	65128879	29095403			117.341	86817208	28899320			123.507	73657434	13419601			124.491	117080518	14212301			123.407	115778801	11738349
	126.856	3118431	10640243	90364135		125.289	63055350	29155026			118.789	86585264	30472294			124.956	73551346	14936861			125.939	114005881	14862788			124.856	116119925	10686663
	128.305	2373986	10597770	89532400		126.738	63285574	30243507			120.238	86158666	31727351			126.405	74205682	13002713			127.388	114824234	15246507			126.305	118262972	10664141
	129.753	3891097	9690936	89761759		128.187	65265129	30117822			121.687	86271624	32538097			127.853	73947673	13920185			128.837	115025873	12505280			127.753	115094621	12075818
	131.202	2980994	9921522	89775139		129.635	62679817	29849106			123.135	84204300	31904591			129.302	72558038	14763722			130.285	115383358	13833580			129.202	114794839	11738264
	132.651	3745286	10314451	90688680		131.084	62266295	30040655			124.584	85191167	32192678			130.751	73768826	14085090			131.734	113555363	15168989			130.651	115089747	12888956
	134.099	2580271	10342175	91458801		132.533	62287524	31465229			126.033	85660316	34078068			132.199	72596026	13501117			133.183	114901234	15804782			132.099	116027772	11384704
	135.548	2374443	10423693	92316741		133.981	61406417	31587011			127.481	82261716	32846941			133.648	71491120	14276194			134.631	116475567	14371116			133.548	116075132	10653800
	136.997	2756242	10869476	93347161		135.43	61630346	33088741			128.93	84188415	32650040			135.097	71676320	14347141			136.08	115619899	15396017			134.997	115413706	11848575
	138.445	1620657	11508187	92619196		136.879	63004460	31974316			130.379	84443811	35121353			136.545	74558064	14404097			137.529	115445426	14674702			136.445	116081622	12986285
	139.894	3447370	11124951	93482620		138.327	61041520	33570544			131.827	82910230	34642016			137.994	71546108	14093435			138.977	113676455	15211675			137.894	115898353	13615224
	141.342	3197370	10022537	92384385		139.776	61028715	33240120			133.276	83832357	35111401			139.442	72307910	16415841			140.426	115679639	16292569			139.342	113390560	14503952
	142.791	2764863	10341143	93673853		141.224	60403650	32806658			134.724	83788593	34225001			140.891	72474015	14508212			141.874	115226443	17580579			140.791	114146493	10792713
	144.24	2634052	11070627	93473617		142.673	60643677	34108975			136.173	83595654	36691477			142.34	71895504	15422470			143.323	114771687	16626291			142.24	114143678	14321298
	145.688	2894820	9957069	92300336		144.122	59119333	35047061			137.622	81084510	37795129			143.788	72486963	15225608			144.772	115443020	16993139			143.688	116865055	14039588
	147.137	2838558	10284381	93349190		145.57	58909341	35824582			139.07	82452825	36205630			145.237	72289139	16284613			146.22	115698602	16555104			145.137	115949373	14873832
	148.586	3176774	10107414	93282506		147.019	58672171	35877392			140.519	81785953	38744075			146.686	69993739	15765102			147.669	115853667	15278184			146.586	115130393	10204768
	150.034	3501788	11000094	93249235		148.468	58486179	37003651			141.968	81711667	39017303			148.134	71338214	15525224			149.118	116576908	17667531			148.034	113282792	11886378
	151.483	2537298	9713174	93172779		149.916	58655820	36639576			143.416	81520706	39613743			149.583	70491403	15675502			150.566	116673504	15478540			149.483	116583982	13357299
	152.932	1440841	8982789	93436221		151.365	56633724	38023539			144.865	78819360	41126982			151.032	69179845	16325373			152.015	114704289	17499346			150.932	118813836	13286699
	154.38	2864219	10626495	93464894		152.814	56696329	37731860			146.314	79587257	40955980			152.48	69169761	15363246			153.464	115005927	16453420			152.38	118832835	12010152
	155.829	2271133	9189490	94861754		154.262	57222244	38624945			147.762	79333779	41627738			153.929	70967402	15752882			154.912	115570833	18070876			153.829	120442949	10495624
	157.278	2076171	9829649	93292141		155.711	56892471	38661529			149.211	77784338	41967460			155.378	69445536	17941373			156.361	115062573	18254740			155.278	118188341	12364099
	158.726	2617508	9670816	93658382		157.16	55437241	40000591			150.66	78119350	44974839			156.826	68046561	16948488			157.81	114739442	16352815			156.726	119661143	13006439
	160.175	2153838	10308840	93356517		158.608	53994007	40023341			152.108	79719770	43036290			158.275	69655940	16971755			159.258	113993091	16713264			158.175	118636064	14668102
	161.624	1677536	10753386	94375081		160.057	54425146	40345751			153.557	76462825	43475006			159.724	68583388	16312268			160.707	113448710	17077827			159.624	116763866	13484172
	163.072	2477989	10090852	93192041		161.506	54205029	39563162			155.006	76770029	44923783			161.172	68798124	18271495			162.156	113165002	18138777			161.072	119791527	10731546
	164.521	1642991	10946255	93442701		162.954	53352124	41108978			156.454	76287402	45010167			162.621	66694266	17186713			163.604	112818868	16902606			162.521	118624951	15385653
	165.97	2094161	10026920	93373562		164.403	51543107	42026907			157.903	74195228	46191160			164.07	68393914	18631833			165.053	110933873	18566966			163.97	116860868	15152772
	167.418	2441893	9093181	93836373		165.851	52184635	42710690			159.351	75256626	45356323			165.518	68001417	18889480			166.501	112524953	18033799			165.418	121173276	13190635
	168.867	1294861	10040737	94503555		167.3	52199065	44207673			160.8	74346825	48309576			166.967	68200126	19647199			167.95	114001711	16703285			166.867	119434378	12686753
	170.315	1553618	9351006	94120362		168.749	51835270	43623534			162.249	74979109	49206932			168.415	68085292	18718686			169.399	116071183	19926106			168.315	120295954	12460715
	171.764	1769582	9875554	94729775		170.197	50188354	44729385			163.697	74398519	47937793			169.864	67614317	19175253			170.847	114149543	19402556			169.764	119211382	12384056
	173.213	2148538	10155996	93258109		171.646	50087442	44583994			165.146	73799530	51646900			171.313	66434261	18702509			172.296	113477032	14616037			171.213	118275843	14246190
	174.661	1672897	10446758	95106041		173.095	52283257	46083947			166.595	72555621	49147019			172.761	67130188	21510363			173.745	114018298	17829327			172.661	120013680	13322673
	176.11	2704417	10255420	94693294		174.543	52294024	46965405			168.043	73413048	49959956			174.21	67172577	20942290			175.193	114685156	20556097			174.11	116846460	14009408
	177.559	1439631	10999294	94803642		175.992	52644198	47143602			169.492	72112113	52238842			175.659	66231825	20121763			176.642	115563105	20192978			175.559	116053941	11486652
	179.007	1763433	10065060	93128133		177.441	52671539	46125642			170.941	70568856	51936478			177.107	65526701	19797513			178.091	112773264	16242022			177.007	120512365	12751809
	180.456	1559222	9579998	93891295		178.889	52034536	47745763			172.389	68177699	53964872			178.556	65425369	19899918			179.539	110886040	17996591			178.456	119025504	14207433
	181.905	2311775	9660802	94223033		180.338	50587133	47485913			173.838	69904969	55872482			180.005	64149716	22228803			180.988	114344914	21652190			179.905	121026231	11078931
	183.353	1677641	11523357	93839877		181.787	49157333	48691118			175.287	68741221	54619724			181.453	65989926	21672803			182.437	111219699	20244639			181.353	120367829	14426166
	184.802	2406657	10113616	94130847		183.235	47488104	48848012			176.735	67801926	55472162			182.902	62790138	21931445			183.885	113368504	19189929			182.802	124459683	14588488
	186.251	2054978	10632310	93993803		184.684	47956448	49146817			178.184	67612862	56831900			184.351	64390828	21236395			185.334	111629519	20214244			184.251	120381756	13373892
	187.699	2567114	10989591	96762515		186.133	46663423	49754741			179.633	64769003	55606115			185.799	64192967	22056845			186.783	111729252	19410060			185.699	122332937	13303612
	189.148	2313517	10216133	99552930		187.581	46846619	51179732			181.081	65778084	58158450			187.248	64975780	22920887			188.231	114973024	20958554			187.148	120719027	12298416
	190.597	1338914	9961295	99488495		189.03	46837889	52029056			182.53	64134149	58823053			188.697	63538528	21457163			189.68	110474493	20807391			188.597	120513622	14536768
	192.045	1238695	8808153	100186974		190.479	46300247	51453277			183.979	64159387	58657329			190.145	61997078	23201717			191.129	113220258	22036043			190.045	120882542	11035474
	193.494	2652690	10558388	99003291		191.927	45194758	50953907			185.427	62330965	59523303			191.594	62034279	23267773			192.577	114012934	20812370			191.494	120499222	11588485
	194.943	2486721	9833699	98847230		193.376	44583407	52378123			186.876	60869734	58665748			193.043	61932609	24378998			194.026	113403877	21788607			192.943	120626610	11769515
	196.391	528471	9634514	99806961		194.825	43773407	52552252			188.325	61877777	62100746			194.491	61992645	24148692			195.475	112887321	22334246			194.391	121036728	14274185
	197.84	1091294	10718347	98859310		196.273	43607119	54414390			189.773	60918871	62585931			195.94	61284594	23705970			196.923	112524085	18840057			195.84	120338991	11480392
	199.288	2409928	10233793	99446705		197.722	42733043	53772901			191.222	58354319	62303592			197.388	63230148	25554168			198.372	111178517	19745793			197.288	118025067	14075246
	200.737	1776434	10533045	99331029		199.17	41365077	54497591			192.67	54348980	63745228			198.837	62284364	24006264			199.82	110666606	20479657			198.737	119880686	15767128
	202.186	1995823	9454154	99432355		200.619	41128639	55165935			194.119	58732297	64045363			200.286	60263389	25789159			201.269	111849379	22462783			200.186	119768276	13938834
	203.634	887067	10364869	98772495		202.068	40953503	56862483			195.568	55730481	66557222			201.734	59231669	24784806			202.718	111146383	21341769			201.634	119572493	14637601
	205.083	1367682	9286667	99727348		203.516	39627926	56374143			197.016	54195293	66406701			203.183	58764160	25757138			204.166	112593442	20635027			203.083	120282461	12002263
	206.532	1709033	9094998	100649820		204.965	40201875	56775250			198.465	52265064	67940229			204.632	56940633	26251044			205.615	111186062	23622373			204.532	118165199	13805960
	207.98	2900470	10294070	100924555		206.414	37847722	58113878			199.914	52162956	68073659			206.08	58275496	26015451			207.064	111310673	21739005			205.98	120467829	12992435
	209.429	1586091	10980340	100312845		207.862	39026680	58281453			201.362	52300137	68828616			207.529	57169846	26699074			208.512	111074123	24350145			207.429	119401203	13489426
	210.878	2090777	10158725	100930583		209.311	37388137	58604000			202.811	51061961	70799319			208.978	56394654	27682143			209.961	111999189	22383565			208.878	120480383	16934779
	212.326	584719	11252421	101017152		210.76	37209603	59717063			204.26	49766411	71579052			210.426	57366564	27086491			211.41	111146454	21753471			210.326	121079460	14559413
	213.775	251923	11270843	101070978		212.208	36304332	60345005			205.708	49242033	71535632			211.875	56144870	27403657			212.858	112344451	23561439			211.775	120030016	14418284
	215.224	1762038	10028825	101338336		213.657	36033974	61828558			207.157	47818198	71522961			213.324	56037337	28146354			214.307	110989820	22530238			213.224	118322037	13420542
	216.672	3069350	10077057	101356634		215.106	34085690	61599621			208.606	45044706	75335530			214.772	55355398	25715523			215.756	110551432	23052937			214.672	120400490	14376562
	218.121	1212288	9403251	100349889		216.554	33122201	62474370			210.054	45856315	75809120			216.221	53611678	30003747			217.204	108941701	24313318			216.121	122929727	14149675
	219.57	2183453	10244108	100416519		218.003	32253913	61879573			211.503	43712067	74125987			217.67	55276888	29540082			218.653	108132200	23271389			217.57	122029939	14633292
	221.018	636517	10082808	100825295		219.452	31867766	62854612			212.952	43010298	75904406			219.118	53851987	29882353			220.102	113124431	23395697			219.018	122287853	14836893
	222.467	1957606	11026113	100305807		220.9	32408745	63622272			214.4	39977310	76747534			220.567	51810674	30548697			221.55	109782392	22674857			220.467	120382785	12686058
	223.916	1970668	9786172	101705457		222.349	31705317	63443380			215.849	39826011	77338706			222.016	52168845	30463157			222.999	109899726	22032640			221.916	122271955	14305577
	225.364	1616643	10087904	100172542		223.798	29975025	63971844			217.298	38396545	78044736			223.464	51425750	31552070			224.447	109292772	24807935			223.364	121579292	12199366
	226.813	1328327	9605842	100290774		225.246	30129621	63661957			218.746	36210578	79543694			224.913	51058549	28813597			225.896	108163932	23020783			224.813	119692390	14300768
	228.261	1092992	10361698	100291974		226.695	30033559	64978252			220.195	36986920	78315786			226.361	51131753	30357565			227.345	111558504	25664840			226.261	120386532	14071497
	229.71	3053744	9947310	100406862		228.143	28626227	66439650			221.643	33388456	79441317			227.81	50425910	30931362			228.793	110105986	24530860			227.71	120407311	13112837
	231.159	1815516	10014174	99944868		229.592	28644260	66489509			223.092	34628429	82070282			229.259	49863775	32590138			230.242	109922387	23825470			229.159	121018727	12285409
	232.607	1629262	10801708	100228968		231.041	28470495	67120337			224.541	32641294	83785831			230.707	48521984	33177002			231.691	110611682	23471699			230.607	120687156	12789738
	234.056	1437602	9661426	99402624		232.489	27214911	67531175			225.989	33821411	83625031			232.156	48850375	33305077			233.139	108579156	24150328			232.056	120743797	15539713
	235.505	1966485	10851223	100116635		233.938	26438403	68600475			227.438	31250847	84867766			233.605	47838040	34616847			234.588	110482624	24344586			233.505	118713103	14521557
	236.953	2200255	9418699	99850082		235.387	25791140	68101106			228.887	30281476	85139356			235.053	45625508	33372255			236.037	109593243	22577376			234.953	119000767	13344770
	238.402	914722	9732508	103799380		236.835	25602559	69354626			230.335	29247425	87249594			236.502	46752579	34426169			237.485	111613330	28152660			236.402	120596679	13572109
	239.851	1962790	10928189	104072640		238.284	25106212	69519265			231.784	28926159	88096248			237.951	45513313	35176266			238.934	109006064	27676724			237.851	123116442	12977362
	241.299	1633358	10032083	103492974		239.733	24616044	71474879			233.233	27262157	86432399			239.399	44730996	34682462			240.383	110431849	25258946			239.299	122106076	13904187
	242.748	1037879	9166843	103984073		241.181	23159585	71846069			234.681	24078851	88725452			240.848	43249572	35728126			241.831	109699736	26331474			240.748	122821900	14152694
	244.197	1161903	9873616	103792889		242.63	23040940	71849751			236.13	25713814	89676009			242.297	44504942	36626531			243.28	104902695	28815290			242.197	118635483	14818468
	245.645	1436917	11206079	103870789		244.079	22747567	71240344			237.579	24581560	90825638			243.745	41747400	34963868			244.729	112328341	25899977			243.645	119692654	12972937
	247.094	1409336	9200020	104106173		245.527	22343337	73176161			239.027	20389789	91935405			245.194	41273070	36096110			246.177	107374796	26868838			245.094	123914597	12758362
	248.543	1378749	10471166	104319304		246.976	21186081	72717593			240.476	23836335	93008027			246.643	41348049	36809825			247.626	109278738	27070996			246.543	123383373	14584454
	249.991	2048016	9550162	104418965		248.425	21013376	74523337			241.925	21389396	92707574			248.091	40511811	38137059			249.075	107376969	26390781			247.991	124607594	15148629
	251.44	1225435	9933876	104915772		249.873	21940177	74683102			243.373	21343137	93912520			249.54	39800020	36923044			250.523	109948804	26153296			249.44	123523715	14592381
	252.889	1921941	9090546	103631246		251.322	20506500	74994973			244.822	20751783	94103673			250.989	39975097	37899381			251.972	108550314	26247538			250.889	124482111	15566101
	254.337	812217	9944832	104437801		252.77	19881886	74673488			246.27	21211352	95362157			252.437	38684367	40130293			253.421	105977444	26546208			252.337	126242703	14371306
	255.786	1339554	10443886	104597188		254.219	19040539	75878177			247.719	17681090	97738121			253.886	37161843	38399957			254.869	109729060	27753159			253.786	126820362	12493339
	257.234	1074299	10633767	104178886		255.668	18527017	76237244			249.168	18545516	97601046			255.334	37420536	39189050			256.318	108343319	27547385			255.234	127881348	15985658
	258.683	1561097	10740940	104132710		257.116	19414617	76742328			250.616	19034692	98777317			256.783	36772952	40732869			257.766	109332929	28193056			256.683	126365859	16181864
	260.132	1989977	9879980	103603562		258.565	18102726	78049204			252.065	18094147	98598393			258.232	36584907	41971758			259.215	107966575	29550435			258.132	128068060	16163097
	261.58	2522150	10931891	104642664		260.014	18071953	77260766			253.514	16705724	100376092			259.68	35050650	40821930			260.664	107021016	29548416			259.58	129113154	14503104
	263.029	1321054	10557868	102443982		261.462	17567088	78996250			254.962	14924510	102321785			261.129	34194411	40372764			262.112	105701959	27494264			261.029	127530516	14396768
	264.478	1780978	10844472	103884315		262.911	17605184	79259407			256.411	15464159	100701960			262.578	32941801	43158351			263.561	109730702	28686901			262.478	130547307	16181440
	265.926	2081543	10355465	103778375		264.36	15572486	79413751			257.86	15973129	104535091			264.026	32099371	43874150			265.01	108271471	29113676			263.926	128478502	15784499
	267.375	1187453	10621832	103685125		265.808	15144108	79238235			259.308	14227284	103081716			265.475	33779838	44006254			266.458	106729729	30021196			265.375	130429867	15261394
	268.824	2492138	9903882	104146441		267.257	15135864	79965051			260.757	13924585	106500018			266.924	33036931	43222024			267.907	106790638	29331605			266.824	128709292	16808641
	270.272	1631130	10058416	104646604		268.706	15686358	80865367			262.206	13352057	103548264			268.372	30457067	44019459			269.356	104934684	29260002			268.272	126792802	16375732
	271.721	1495051	10743444	104768583		270.154	14530022	80489553			263.654	13956825	105569640			269.821	30662025	44878649			270.804	106631975	29767888			269.721	129850993	16556324
	273.17	513439	10390626	103880730		271.603	15595929	81414457			265.103	13382646	106518564			271.27	29994278	46194374			272.253	106636383	30406417			271.17	125820420	18536266
	274.618	930643	10105202	104784513		273.052	14857060	81065786			266.552	12727984	107858243			272.718	27531739	47266605			273.702	108058505	31569896			272.618	127495954	15109531
	276.067	1587717	9623512	104459323		274.5	14780954	82176060			268	14038051	109642491			274.167	27258560	46467701			275.15	106685336	30972605			274.067	125923763	15337156
	277.516	794660	10411874	103754170		275.949	13396889	82744481			269.449	11434326	107922707			275.616	27946332	47485755			276.599	105364893	31537501			275.516	129030595	15974441
	278.964	2312918	10219554	103808099		277.398	13836745	82940682			270.898	12217892	110183112			277.064	27239415	47789776			278.048	105576235	32282607			276.964	129832791	17221983
	280.413	496622	10196230	104277052		278.846	13464370	85170759			272.346	11188841	110499030			278.513	25463140	47046756			279.496	105956960	31257701			278.413	128237098	16995268
	281.862	1353696	10447814	103440737		280.295	10522380	84287690			273.795	10401014	111655317			279.962	25319424	48519414			280.945	107385154	32894152			279.862	126875324	18735104
	283.31	748785	9754650	104178644		281.743	12998561	85984432			275.243	10342390	111258457			281.41	23589401	49433049			282.394	105893152	32844911			281.31	127633166	17257102
	284.759	1751640	11013463	104392101		283.192	12967821	86382326			276.692	10418686	112565767			282.859	23026746	50057240			283.842	103797474	33668188			282.759	126877797	18349175
	286.207	1393108	10305844	104805304		284.641	12824521	84961277			278.141	9534174	111645856			284.307	22024977	51046013			285.291	106921046	31760003			284.207	129080530	14395460
	287.656	940488	9211961	103526703		286.089	10460076	86830769			279.589	10806150	112965262			285.756	21566414	50455386			286.739	105857318	34405153			285.656	127737768	17510791
	289.105	1624667	10746179	103838737		287.538	10376521	87427844			281.038	10866488	114387721			287.205	22530920	50922841			288.188	105636502	33306261			287.105	128076732	17979902
	290.553	1042205	11208095	104753914		288.987	10689804	87550206			282.487	10655257	113822766			288.653	20315706	51670928			289.637	104487464	33880788			288.553	124609514	15695661
	292.002	2270486	9001604	104174393		290.435	10598916	87693326			283.935	9620926	116630395			290.102	20763721	53772461			291.085	105852258	34307451			290.002	125970987	17612613
	293.451	1871281	10361898	103020870		291.884	11379556	87203936			285.384	7399295	116124246			291.551	21516182	52956516			292.534	105607409	32890420			291.451	128751938	18358560
	294.899	1279001	11343232	104074966		293.333	10372085	88229632			286.833	7893285	116489153			292.999	20556745	55558277			293.983	102711274	33300309			292.899	127322525	15452455
	296.348	964202	10996254	102657620		294.781	8875707	88818457			288.281	9309095	119113147			294.448	19775255	54307882			295.431	107645859	33292983			294.348	126077804	17167484
	297.797	1205795	10504374	103971753		296.23	10341868	89468755			289.73	7692649	119903595			295.897	19907400	54936057			296.88	105055134	33555605			295.797	129847674	17150213
	299.245	2211304	10653903	104975688		297.679	10929374	89512768			291.179	9016741	118447921			297.345	18281761	56148422			298.329	104715494	33925674			297.245	128637602	17678438
	300.694	2651911	10419423	105236180		299.127	8894186	90121481			292.627	7796108	119899318			298.794	16744982	56010925			299.777	105432713	34994485			298.694	126733145	18297220
	302.143	1211167	9147552	103337837		300.576	10375969	90809634			294.076	8855727	119405057			300.243	16950768	57899126			301.226	103641638	37001653			300.143	126434729	18892349
	303.591	1146932	10219252	104428324		302.025	9339952	91878313			295.525	6738185	121137812			301.691	16361955	57669618			302.675	105083979	35120273			301.591	128126339	17529129
	305.04	2709045	11877382	103725310		303.473	9916221	92337326			296.973	6077696	120531957			303.14	16182141	58468905			304.123	104129960	36842798			303.04	126620305	19341700
	306.489	1904300	11098303	103792590		304.922	8853246	90611866			298.422	7196604	121481529			304.589	15588671	58860071			305.572	103243684	38083832			304.489	126984631	17682172
	307.937	2953462	9671121	103606381		306.371	8143045	92194922			299.871	7479063	123069674			306.037	15204969	59095193			307.021	102480792	34731086			305.937	126860809	15425357
	309.386	2233410	10077545	103983871		307.819	9165746	93079120			301.319	6799318	122297875			307.486	15082405	60567678			308.469	104743325	35730180			307.386	127925376	18804696
	310.835	1585678	9832713	104379126		309.268	8580529	92380919			302.768	6689843	121922865			308.935	13607409	62115676			309.918	105697784	36977091			308.835	128283138	18046375
	312.283	1990870	11173523	104929127		310.716	7523909	94084375			304.216	5935541	124572809			310.383	13312395	61221059			311.366	103369846	37048419			310.283	126839269	19812582
	313.732	1564263	10874451	104038824		312.165	6742585	94408520			305.665	8031789	126865656			311.832	13793078	62521676			312.815	103791454	36485619			311.732	125772190	19825466
	315.18	1258846	10305067	103784604		313.614	7435299	94280495			307.114	6441971	123084575			313.28	13380279	63460072			314.264	102692419	37852996			313.18	124629864	16206237
	316.629	1704712	11531456	105537062		315.062	8440511	95946091			308.562	5227554	125792495			314.729	13018917	62946548			315.712	100613365	39513206			314.629	128069292	18695594
	318.078	641780	9627957	105248030		316.511	6350891	95909527			310.011	8082830	126657509			316.178	12302713	63357039			317.161	103280964	39027983			316.078	130594553	18948507
	319.526	1119077	10287497	104561435		317.96	7213624	95093381			311.46	6273301	124993805			317.626	12158202	63961278			318.61	105133103	39391832			317.526	125546407	19286944
	320.975	792016	11434235	104325242		319.408	7116427	96304093			312.908	5650597	127160575			319.075	11195377	64963698			320.058	102730317	38327035			318.975	127950610	19971356
	322.424	2267649	9199910	103926604		320.857	7366242	95921067			314.357	6047003	127535171			320.524	10516537	66372489			321.507	103034375	39173055			320.424	126769690	17539880
	323.872	1640817	10599356	105200209		322.306	5570402	95750749			315.806	5899780	127778786			321.972	10742294	65203135			322.956	102689110	40749751			321.872	123274102	17679585
	325.321	1239448	9294075	104612106		323.754	6998383	97339899			317.254	4642530	128972353			323.421	9077700	68673817			324.404	100146271	40868056			323.321	126148937	18857797
	326.77	1827615	10422768	104529987		325.203	6746227	97842691			318.703	5987635	127871338			324.87	12193103	68821170			325.853	101670755	41273624			324.77	125648590	18944004
	328.218	1716579	9773123	104379064		326.652	6850588	97214696			320.152	5251923	127088368			326.318	10301769	70203200			327.302	102369065	39065181			326.218	124598181	18034876
	329.667	1102661	9945163	105303267		328.1	6078234	98016876			321.6	5504808	128162378			327.767	9155589	70307829			328.75	101168127	38186154			327.667	125737775	19066997
	331.116	1837406	10501090	104046220		329.549	6082186	98962859			323.049	5632263	128922820			329.216	9456376	69677048			330.199	102323143	39714630			329.116	123895435	18390468
	332.564	1867571	10537223	104246080		330.998	5932914	98503716			324.498	7054122	130973573			330.664	8894165	69814863			331.648	102106266	41026742			330.564	128518212	19698315
	334.013	1144350	10401489	103805143		332.446	5441647	99704540			325.946	5323555	131869020			332.113	8592390	70996466			333.096	100673796	40452232			332.013	126616001	19995640
	335.462	1805294	10870028	102765291		333.895	6099056	100090772			327.395	5539803	130213331			333.562	8571472	73225174			334.545	101152508	41980590			333.462	126443917	20866739
	336.91	1049777	10560000	103607727		335.344	6043421	99121327			328.844	4954675	132222464			335.01	7640302	72443756			335.994	101753980	43164923			334.91	125640680	17131704
	338.359	1167304	9958128	102646676		336.792	6444436	99241878			330.292	4145801	132003490			336.459	6737185	74258936			337.442	101880556	41906223			336.359	126776660	22111164
	339.808	2125252	10198125	103470824		338.241	4406609	100198709			331.741	6033314	132521165			337.908	7210155	72861367			338.891	101565837	39751542			337.808	127773805	19442745
	341.256	830480	11212187	102026668		339.69	5155487	100593659			333.19	4383648	133828231			339.356	7775568	74416684			340.339	99162806	42323163			339.256	123536766	19536014
	342.705	1664969	10212769	101859926		341.138	6192029	102440023			334.638	3763386	133572988			340.805	6868561	74245940			341.788	100962946	41917749			340.705	125866379	17261059
	344.153	2198480	9695007	103060290		342.587	6355661	102228553			336.087	4418475	133568612			342.253	6789421	75808210			343.237	100811501	43533302			342.153	127094942	18783094
	345.602	669331	10033231	103867036		344.035	4764107	101068450			337.535	5240407	132505909			343.702	8246958	77518085			344.685	100256655	41430277			343.602	124093794	19763703
	347.051	1406158	11006248	102019474		345.484	5100467	102883619			338.984	4671139	133153906			345.151	6227728	77852995			346.134	99181160	43958630			345.051	124291351	19902091
	348.499	783415	9322382	103187902		346.933	4638892	101547168			340.433	4580619	134433960			346.599	8002283	78456462			347.583	101679799	44279388			346.499	126655420	19660459
	349.948	2121964	10434764	103217952		348.381	6139867	102388618			341.881	3274352	133072785			348.048	6113261	79322634			349.031	98769121	44577511			347.948	124850448	20198133
	351.397	1431968	11394948	103847459		349.83	5160358	103191620			343.33	5650442	134766556			349.497	6978559	79114981			350.48	99253762	45566655			349.397	124401362	17202021
	352.845	1102729	10877679	102816012		351.279	4657846	103270417			344.779	3857602	133581392			350.945	5312787	80757855			351.929	96739235	46706908			350.845	124977877	17633151
	354.294	2404249	9866959	102939969		352.727	5235093	102847835			346.227	3634352	135156870			352.394	4680900	80120668			353.377	98519977	46035222			352.294	128791654	19157775
	355.743	1166153	10939692	103015283		354.176	4142121	103680703			347.676	5791474	134954568			353.843	4813707	81370403			354.826	100364981	47632365			353.743	128742324	18088125
	357.191	1524847	11236157	103156547		355.625	3945409	104413473			349.125	4888335	135499045			355.291	5006976	81354750			356.275	99380447	47423091			355.191	129456945	20869034
	358.64	1884202	9642974	103441014		357.073	4494243	104501973			350.573	5830391	135432615			356.74	4841519	81808518			357.723	97721039	46140674			356.64	128602637	20326521
	360.089	1409519	10359225	103296597		358.522	4581188	104763021			352.022	5893473	133708729			358.189	3853398	83206176			359.172	98127151	47546079			358.089	129608896	21586560
	361.537	1278017	11543996	103130665		359.971	4454921	104878353			353.471	3840478	135159593			359.637	4374715	82229147			360.621	96533556	46226503			359.537	128059740	22815017
	362.986	2305092	9605770	103013000		361.419	3835448	105352198			354.919	3922294	136048283			361.086	5022990	83039030			362.069	99465349	45594998			360.986	128408002	19668846
	364.435	2229796	11311267	103431344		362.868	4451639	104957186			356.368	4264532	136191839			362.535	3691167	84266662			363.518	97805070	47263443			362.435	130161351	21375522
	365.883	961337	10054906	103415362		364.317	4616697	106417795			357.817	3643005	136414224			363.983	4545472	85743320			364.967	96741190	48866542			363.883	128501169	20142878
	367.332	599081	10664794	103813494		365.765	2915238	104467193			359.265	2524838	135035883			365.432	2879742	86046784			366.415	97436412	49024396			365.332	127854080	19961891
	368.781	600358	10919348	104573884		367.214	4504599	106504916			360.714	4934993	135025793			366.881	4551747	87517195			367.864	97451198	48695198			366.781	128375113	20396355
	370.229	1475043	9187893	103051614		368.663	4410967	104995392			362.163	3454374	136306653			368.329	5195730	87157486			369.312	95914322	49688606			368.229	133175917	20456708
	371.678	1046451	9966586	103635027		370.111	4125652	106196978			363.611	3567698	136307446			369.778	2286251	87466238			370.761	95237249	49303049			369.678	131864650	19825333
	373.126	1540752	9907960	103013768		371.56	3958535	107226774			365.06	5629943	135132810			371.226	3559215	88527023			372.21	99268210	48269641			371.126	133144900	21249989
	374.575	1826956	10701808	104618230		373.008	3591950	107246824			366.508	3981931	135799295			372.675	3531181	86557754			373.658	97085068	50674907			372.575	132642071	19548746
	376.024	2481111	10650270	103417788		374.457	3988617	108571152			367.957	2764221	134960782			374.124	2623820	87972140			375.107	96845276	50673705			374.024	132633129	20619084
	377.472	1442507	10237705	103848156		375.906	3380797	107446643			369.406	3489110	135040176			375.572	4367306	90478589			376.556	97107264	51101097			375.472	132031529	22020094
	378.921	2249497	10158414	104725878		377.354	4832619	107786708			370.854	4148381	134955951			377.021	1890974	88144039			378.004	97984464	50637316			376.921	129519393	21841351
	380.37	1904753	9825053	103518784		378.803	2959864	109104072			372.303	4608167	135324011			378.47	1713216	90898163			379.453	95606044	52063434			378.37	133033982	21507880
	381.818	715659	9433562	101946533		380.252	3315274	108114801			373.752	4511613	137560987			379.918	3268770	90518141			380.902	95902900	51437814			379.818	130900673	19608170
	383.267	1889818	10642674	103717380		381.7	3358020	107697420			375.2	4467705	137038180			381.367	2206549	90497659			382.35	92821347	52301532			381.267	132465890	21041616
																382.816	658870	91893780			383.799	94477428	52877223			382.716	130846389	23985265
																384.264	3745108	94158999			385.248	95894129	53035196			384.164	133196440	24516405
																385.713	2632905	92305922			386.696	93569417	55770042			385.613	131504526	22389143
																387.162	3414946	92536908			388.145	93728000	52279582			387.062	133969163	21342690
																388.61	3118049	93695531			389.594	92344821	54584526			388.51	132150364	22688171
																390.059	3392042	95251060			391.042	94841408	55599747			389.959	132815308	22611296
																391.508	2659913	94115384			392.491	94322423	54383271			391.408	132860984	22027619
																392.956	2628593	94751844			393.94	94146151	54923302			392.856	132286786	22195288
																394.405	1611233	93587274			395.388	94370497	56502010			394.305	135164948	23071728
																395.854	2472175	95101661			396.837	92868578	56171159			395.754	132165614	22547613
																397.302	1971984	96720713			398.286	89913413	56657332			397.202	129292812	22959085
																398.751	3313758	95167323			399.734	93543829	56275230			398.651	130966485	22696016
																400.199	1485015	94962380			401.183	90231110	58888307			400.099	134527293	20461077
																401.648	1485898	95345369			402.631	91635790	59926922			401.548	137322870	22935197
																403.097	1239186	94811093			404.08	88947077	59779770			402.997	137296435	24704601
																404.545	1865759	96664095			405.529	89407190	59193929			404.445	134505676	22979792
																405.994	2251971	96649343			406.977	91542099	57484751			405.894	138882025	24638226
																407.443	2231435	97108425			408.426	90754309	60126259			407.343	136374686	24319183
																408.891	1517204	96502556			409.875	88394795	61070968			408.791	137335925	24878497
																410.34	1323949	97888051			411.323	89803568	58871219			410.24	136773715	22283197
																411.789	1817459	97081944			412.772	89187175	60672494			411.689	135139222	22202537
																413.237	62335	95402805			414.221	88405584	62378815			413.137	136826492	25572100
																414.686	2456010	98065868			415.669	88445900	62921345			414.586	134454642	23154142
																416.135	2485340	97045707			417.118	87370024	62307045			416.035	137131067	24663246
																417.583	2276916	98090899			418.567	88218474	63549990			417.483	135278497	22957787
																419.032	2354003	97518738			420.015	84990197	64634418			418.932	137875262	23723666
																420.481	1705601	97025253			421.464	87301927	62434803			420.381	135084778	22330393
																421.929	3148570	98029948			422.913	86145971	64492802			421.829	137217317	24747115
																423.378	2176900	97788368			424.361	87823311	64548804			423.278	133071430	22998210
																424.827	2985569	97864981			425.81	85690952	63693264			424.727	134854176	23604672
																426.275	466778	97455484			427.259	85761545	63917388			426.175	135966141	25240267
																427.724	3307361	99479784			428.707	84628382	67726363			427.624	134412675	20934093
																429.172	1388038	97648363			430.156	84099103	64989693			429.072	136514934	24180312
																430.621	1872848	98173563			431.604	84028199	65682664			430.521	136432663	26085121
																432.07	1670474	99766362			433.053	83003297	66634237			431.97	136174034	24387534
																433.518	1839479	99331857			434.502	84169599	66876780			433.418	135755498	24069911
																434.967	876747	99671054			435.95	83232748	68559730			434.867	134078691	27497382
																436.416	474226	97822177			437.399	82258762	67484802			436.316	133768216	27469582
																437.864	1243481	98600989			438.848	84523395	69321145			437.764	134127787	24010724
																439.313	1829816	98011042			440.296	83576036	70350942			439.213	132363519	24676662
																440.762	1994287	99032205			441.745	81892071	69496358			440.662	136442540	24271967
																442.21	1257372	100349799			443.194	82108645	70668492			442.11	138873691	24623363
																443.659	1233548	98883963			444.642	78978228	70658918			443.559	135978548	23554295
																445.108	1041675	99842520			446.091	81214680	69912449			445.008	135879761	26487472
																446.556	1416146	100742632			447.54	80273377	73115265			446.456	135988607	26444335
																448.005	1075274	98187912			448.988	79682973	72585005			447.905	138904251	24514746
																449.454	2769344	98789152			450.437	80371459	71285525			449.354	137056296	27023918
																450.902	135826	98243973			451.886	76757886	73957282			450.802	137445587	26614243
																452.351	2678484	98188730			453.334	78482290	73746899			452.251	135706357	23930268
																453.8	1719565	99125119			454.783	75830183	72029014			453.7	135733774	25962667
																455.248	845338	99717305			456.231	75300808	74581319			455.148	135892552	25887570
																456.697	595431	98052492			457.68	75854550	75371588			456.597	132646879	26170317
																458.145	1730969	99710768			459.129	75099740	76548716			458.045	134849167	25691231
																459.594	805831	98306343			460.577	75433110	75810866			459.494	136159559	25942198
																461.043	513491	97463034			462.026	76050094	76736720			460.943	135774695	28703517
																462.491	2060754	100466115			463.475	75778976	75867495			462.391	136939270	24736806
																463.94	1383656	99967206			464.923	73740899	79181986			463.84	136287536	27004415
																465.389	593366	99209331			466.372	74355999	77949429			465.289	136792120	24708467
																466.837	-40629	99043770			467.821	73331367	82169551			466.737	134721768	27733243
																468.286	774700	98305796			469.269	70844027	81373178			468.186	136472754	25929237
																469.735	1426159	98728632			470.718	70315387	78354688			469.635	134784801	27450305
																471.183	1152198	100562133			472.167	69742599	80599156			471.083	133787030	26906374
																472.632	2308741	98230271			473.615	68405852	80439139			472.532	133917153	29022316
																474.081	2627055	98592669			475.064	67649244	82166155			473.981	134497898	27581476
																475.529	617353	98589646			476.513	69634266	83869245			475.429	134927167	27309663
																476.978	2334201	100300316			477.961	68116449	82557258			476.878	137798006	27511659
																478.427	1405316	98175540			479.41	66383864	85476474			478.327	134424115	29164377
																479.875	-25190	101296138			480.859	66651637	84205316			479.775	135433805	28625511
																481.324	2922727	98892763			482.307	65968173	86378427			481.224	134530891	27301790
																482.773	1508206	98845824			483.756	65154316	85945724			482.673	135309207	30826767
																484.221	1164534	98560344			485.204	66911259	86968693			484.121	135501174	29442917
																485.67	1899621	99761603			486.653	65521460	85100759			485.57	134586454	26466839
																487.118	357277	99165563			488.102	64253368	85536424			487.018	134060250	30629402
																488.567	1042496	99522352			489.55	65481947	85911850			488.467	133646876	28515298
																490.016	663290	100773102			490.999	63181024	88411900			489.916	134443366	29497961
																491.464	2236917	99935089			492.448	60450019	89127201			491.364	132349272	29769134
																492.913	1010592	99521700			493.896	60019704	90666834			492.813	135065884	28495455
																494.362	2341688	99484168			495.345	62473215	90907511			494.262	134567265	29158131
																495.81	525692	99304736			496.794	61828752	91775117			495.71	133700202	26368604
																497.259	1163324	100197151			498.242	61124135	90892389			497.159	134457858	26860031
																498.708	1445206	98849598			499.691	59573050	92954738			498.608	135313189	29533382
																500.156	375071	99010566			501.14	57306710	92850642			500.056	134383688	27526379
																501.605	915196	98636236			502.588	57444188	94797986			501.505	134755763	31052809
																503.054	255365	102243739			504.037	57842895	95577931			502.954	134231727	28491694
																504.502	1548457	98054937			505.486	55046381	95469465			504.402	132787307	28606336
																505.951	1037150	99396068			506.934	55131914	96247138			505.851	136165583	32529826
																507.4	2631274	100520708			508.383	53028421	95340593			507.3	132796235	27572038
																508.848	1668751	100960718			509.832	53590685	95241302			508.748	134731438	29401197
																510.297	1419265	100052873			511.28	52224842	96557401			510.197	132783862	29280424
																511.746	1915923	99717454			512.729	52817974	98798654			511.646	133197201	30121310
																513.194	1785896	99041957			514.178	52466408	98823630			513.094	133723656	29587476
																514.643	739681	99110189			515.626	49853317	98223615			514.543	133410281	29464971
																516.091	2401138	99997430			517.075	50146231	101190594			515.991	133916788	29297627
																517.54	355529	99284891			518.523	51167162	102056555			517.44	132586648	30749799
																518.989	799056	101090715			519.972	48472737	100264069			518.889	135375871	28385017
																520.437	1112280	99439565			521.421	45178820	102614061			520.337	134714106	30362128
																521.886	1410340	99409925			522.869	46581558	103307162			521.786	131635819	31660956
																523.335	2366140	100286704			524.318	45760000	102585603			523.235	131101580	29206635
																524.783	1045391	98109510			525.767	44990345	104335014			524.683	132681621	31151357
																526.232	887040	98902360			527.215	45687594	104032331			526.132	133171771	30307228
																527.681	1742291	98387411			528.664	42227469	106896993			527.581	137154595	31310144
																529.129	1317135	99888438			530.113	43317125	106311473			529.029	134349229	32688345
																530.578	1332959	99875995			531.561	43116372	108166731			530.478	133479137	30529214
																532.027	2010445	98747245			533.01	42504494	107195494			531.927	136317107	33477530
																533.475	118062	99905014			534.459	42045538	111072903			533.375	134346821	33001864
																534.924	-429513	98987556			535.907	40446735	107772997			534.824	135637293	32783963
																536.373	2930010	98936505			537.356	39803072	112459110			536.273	137631246	32211807
																537.821	1247283	99669721			538.805	40921966	111158632			537.721	134073777	33446023
																539.27	1808315	99451977			540.253	38649709	110190281			539.17	135557595	34717941
																540.719	872405	99962067			541.702	36818029	113952540			540.619	135563322	33091419
																542.167	1573781	100794048			543.15	38532176	112836266			542.067	134740303	32924933
																543.616	2421248	100078960			544.599	35153993	113487098			543.516	135531575	33233874
																545.064	1084431	100517383			546.048	34316625	114935396			544.964	134596173	32288039
																546.513	1363706	99985209			547.496	35936822	115936367			546.413	135565136	31860120
																547.962	1659174	100128723			548.945	33658732	116586007			547.862	135201683	31946277
																549.41	2357019	99870018			550.394	34923125	117197794			549.31	135568907	32647961
																550.859	-1079617	99376365			551.842	32419051	117534810			550.759	136420895	35146497
																552.308	850383	99758388			553.291	31359408	117761272			552.208	135420834	32969029
																553.756	1814734	100486469			554.74	32790832	118687198			553.656	136201354	32835117
																555.205	1245017	98232959			556.188	32255883	119720759			555.105	136793278	33568914
																556.654	1924832	99775752			557.637	29941910	120017536			556.554	135913151	34574500
																558.102	1204818	100500227			559.086	26066094	121343362			558.002	134705706	31955680
																559.551	1499694	98421911			560.534	28388220	123979224			559.451	136924410	32865434
																561	779381	99435256			561.983	27827392	121526931			560.9	134467086	32825535
																562.448	1181925	101362792			563.432	29121091	124530440			562.348	134302814	34598121
																563.897	338596	98686137			564.88	25532198	123312362			563.797	136645425	35473604
																565.346	-16427	99341312			566.329	28266166	125359188			565.246	135764848	35709849
																566.794	1625721	100795878			567.778	26125218	125114042			566.694	134912001	35135584
																568.243	92625	99383865			569.226	23289731	125663915			568.143	134328723	36132718
																569.692	1981458	99613005			570.675	26817137	126971639			569.592	134759677	34023279
																571.14	367691	99704372			572.124	25135325	130185825			571.04	133190765	35895105
																572.589	1759913	98678079			573.572	23784474	129368207			572.489	131457686	37015772
																574.037	1531654	97547134			575.021	21955580	131132128			573.937	133023883	35364115
																575.486	2432874	100029590			576.469	20962742	130858821			575.386	131058897	34740074
																576.935	2535303	99607360			577.918	22853270	132530366			576.835	134833860	36383390
																578.383	937873	99478977			579.367	22902783	132777345			578.283	133302766	35128325
																579.832	1853705	99552928			580.815	18629602	133850502			579.732	134123335	36461161
																581.281	2728631	98306466			582.264	19445761	134427751			581.181	134413609	37585846
																582.729	880661	99238260			583.713	20664483	135797474			582.629	132166639	39276039
																584.178	2789589	100759938			585.161	20121846	135678367			584.078	131831352	35422225
																585.627	1071222	99032920			586.61	18945636	136790405			585.527	133058173	39280050
																587.075	2786210	99335818			588.059	17568325	137862449			586.975	132005554	37471520
																588.524	4355560	99321389			589.507	19090527	141138018			588.424	135372966	38656595
																589.973	1669713	99507476			590.956	16301498	138172911			589.873	134470345	33907912
																591.421	2010778	100841019			592.405	19089064	141364527			591.321	133510579	33874229
																592.87	2939430	99924867			593.853	17752737	144575374			592.77	131836573	37535412
																594.319	255588	99695930			595.302	16718849	143396619			594.219	135703589	38448499
																595.767	1467070	98910308			596.751	15851523	144012474			595.667	136735595	37591341
																597.216	2647545	100325198			598.199	15891205	143994381			597.116	135387076	37697160
																598.665	2300976	98343951			599.648	15572821	144175081			598.565	136982422	39578299
																600.113	887818	99674180			601.096	14747977	146682305			600.013	135292483	36625808
																601.562	2205176	99459174			602.545	16423350	146195933			601.462	136148263	39774009
																603.01	1037150	100248119			603.994	13248222	145291350			602.91	137638253	36644460
																604.459	867869	100492616			605.442	12149707	150405325			604.359	136345746	39680607
																605.908	1432291	100614453			606.891	12738788	151489319			605.808	136960345	39669476
																607.356	1617563	100313980			608.34	12883962	150508135			607.256	134367695	40837940
																608.805	1358440	99766128			609.788	11634758	151633040			608.705	135005736	40256773
																610.254	2067376	98646211			611.237	12722129	152522691			610.154	135256566	37306070
																611.702	1944011	98926132			612.686	13552475	153049333			611.602	133141843	40408476
																613.151	2485958	99621555			614.134	12230838	152267071			613.051	135628470	40370475
																614.6	1275110	100833292			615.583	12757478	155771178			614.5	136514783	38933832
																616.048	481305	99838909			617.032	11181130	155489625			615.948	135894448	40933616
																617.497	1191518	97777741			618.48	9527968	155062307			617.397	135230262	39668976
																618.946	1415186	99547684			619.929	10974026	158482702			618.846	135955915	41852254
																620.394	774567	98785578			621.378	8236027	157697451			620.294	134411291	42756603
																621.843	1993488	99190551			622.826	10038700	158818695			621.743	135110384	40393325
																623.292	1245078	99965120			624.275	9879209	162560456			623.192	134872872	39665507
																624.74	2283985	99345376			625.724	10053919	160873373			624.64	133151331	40164155
																626.189	2490472	99059572			627.172	9800934	161112829			626.089	134431293	40482770
																627.638	231532	99623763			628.621	11183123	164436211			627.538	136175623	41862374
																629.086	1397885	101005526			630.069	8571716	164727352			628.986	134797099	39123421
																630.535	36085	98714373			631.518	8668863	162345624			630.435	133235378	42208984
																631.983	1034780	100071659			632.967	8632876	164453588			631.883	135465741	42576153
																633.432	1558827	101028053			634.415	9087802	164190841			633.332	134324701	42421791
																634.881	2889760	99275070			635.864	8660538	166498618			634.781	130745592	43082668
																636.329	302736	100147405			637.313	9271048	163138032			636.229	134489464	40459724
																637.778	2321510	99728077			638.761	8479719	168237512			637.678	135035255	41991532
																639.227	287506	98643741			640.21	8818212	168164011			639.127	132250717	41561920
																640.675	2662273	98829933			641.659	8087193	170981400			640.575	130456222	42167227
																642.124	1465422	99530172			643.107	8226899	173242605			642.024	133271673	39501395
																643.573	1350475	99263180			644.556	7973778	170892291			643.473	133209868	42894435
																645.021	820502	100063285			646.005	7999356	171608657			644.921	133025096	43073680
																646.47	1515494	102023998			647.453	7578844	173619849			646.37	133971341	43246976
																647.919	854744	99704444			648.902	4273709	173523086			647.819	134725505	43594887
																649.367	896359	98672479			650.351	7303558	173480518			649.267	133408025	42955138
																650.816	2035909	99261655			651.799	7221485	177152494			650.716	133978818	45262013
																652.265	1581668	100695069			653.248	7454035	173247390			652.165	133376821	43282919
																653.713	866545	99322530			654.697	6663987	176037130			653.613	130955154	43908346
																655.162	893015	100072501			656.145	5810779	175184375			655.062	135078186	44392954
																656.611	1234674	99290157			657.594	5708824	175173764			656.511	132343850	42389122
																658.059	1116193	100411041			659.043	7079680	177299866			657.959	130466920	45749716
																659.508	1412990	100213505			660.491	5255099	175387615			659.408	132250174	44613571
																660.956	869115	100948707			661.94	7125526	176805457			660.856	130589947	43749147
																662.405	2520105	99948768			663.388	3979610	178170985			662.305	132763679	42981828
																663.854	526183	100192803			664.837	6491809	177363968			663.754	130366504	47733965
																665.302	1619136	101210651			666.286	4425070	178554816			665.202	130711520	43550684
																666.751	2869970	99644539			667.734	3557850	179173891			666.651	131513941	45825452
																668.2	1578116	100210972			669.183	6425438	180829910			668.1	132872326	43527973
																669.648	10618	99841498			670.632	4586762	180010468			669.548	134249824	43569450
																671.097	802935	100389138			672.08	3074257	181167211			670.997	134084338	44174893
																672.546	812790	101232777			673.529	6222424	179607095			672.446	129664761	46798306
																673.994	1350117	98877256			674.978	5999908	181580549			673.894	129388719	47062133
																675.443	1944427	101010891			676.426	6716993	181400344			675.343	131194107	45720101
																676.892	2687982	99706626			677.875	3515620	180169853			676.792	132006674	45562382
																678.34	696796	100295542			679.324	6030375	180996213			678.24	130191223	45895687
																679.789	1390825	101547900			680.772	3159360	182366089			679.689	131678557	44533653
																681.238	1485497	100348426			682.221	3693070	180971350			681.138	130561777	44655194
																682.686	1766981	99399254			683.67	2596658	184348626			682.586	126297095	48548444
																684.135	1612908	101430499			685.118	2889973	185912872			684.035	128835972	45773524
																685.584	2014267	98883354			686.567	3493522	184150790			685.484	129119258	46196822
																687.032	212437	99950994			688.015	3508418	184098349			686.932	131184931	46737464
																688.481	2123515	101067402			689.464	4680431	186026661			688.381	130875808	47384526
																689.929	585214	100175405			690.913	3377592	182935575			689.829	130289292	47586853
																691.378	1187744	99575680			692.361	4868811	184604904			691.278	130985831	47002440
																692.827	1742141	100445230			693.81	6162775	182925002			692.727	131736889	45547598
																694.275	1907509	100250744			695.259	5765285	182834544			694.175	128397133	48135325
																695.724	1759929	102867530			696.707	3024153	184320655			695.624	130111819	49106571
																697.173	1384005	100028975			698.156	4634517	183225912			697.073	132517954	48222048
																698.621	2125399	100363646			699.605	3363743	183187874			698.521	128682988	49744357
																700.07	844278	99829547			701.053	5062782	185504741			699.97	129542601	48593553
																701.519	-479307	99575504			702.502	3448629	186017137			701.419	128336183	48225637
																702.967	1034797	99726475			703.951	5008161	185977259			702.867	130396264	50145046
																704.416	1121210	101167890			705.399	3753015	185467406			704.316	128596650	49602560
																705.865	2117057	99637455			706.848	3822879	186636706			705.765	128458709	50467670
																707.313	1976642	100138790			708.297	6353042	184562181			707.213	128202951	49549367
																708.762	1628679	100876853			709.745	3829062	184931784			708.662	127005226	50158269
																710.211	1612761	100087761			711.194	3909321	184615616			710.111	128592003	48392786
																711.659	1292215	101159380			712.643	4081021	184564496			711.559	129245842	51318892
																713.108	637922	100039391			714.091	4844092	185206512			713.008	128891260	49006472
																714.557	875455	98229478			715.54	4693117	184772798			714.457	128153555	48040113
																716.005	-463830	101047499			716.989	4130647	186135798			715.905	126718045	50351167
																717.454	2157590	99832560			718.437	3292763	186391762			717.354	129254035	46959106
																718.902	1869361	99937589			719.886	3738966	185743907			718.802	128603951	48887528
																720.351	736023	100012678			721.334	5697234	186255055			720.251	127198391	49139505
																721.8	1242126	99073961			722.783	2995855	183654460			721.7	128699869	51059497
																723.248	868435	100221243			724.232	2950249	184567189			723.148	128512601	52819712
																724.697	548273	99297342			725.68	4569114	185927290			724.597	124945836	50486665
																726.146	56356	99902355			727.129	4232856	186969172			726.046	126071491	51188861
																727.594	934456	100492317			728.578	3727248	185554384			727.494	127772074	51995720
																729.043	1776098	98315342			730.026	5434747	184546236			728.943	128436725	50484671
																730.492	1564219	99288592			731.475	3602588	186362028			730.392	127342188	52913569
																731.94	1690859	100719829			732.924	4152416	187673545			731.84	130174827	53798104
																733.389	2094863	100199800			734.372	3693940	184793128			733.289	128190664	53819386
																734.838	-144132	98876474			735.821	5226703	183985488			734.738	130219615	53860467
																736.286	969920	99289387			737.27	2957131	186574018			736.186	129220713	54475382
																737.735	1259757	100937990			738.718	3157420	185867002			737.635	130940323	53722237
																739.184	1147206	100650468			740.167	5672574	187964348			739.084	130056064	54956719
																740.632	3305224	99879876			741.616	5440597	184770612			740.532	128542983	53460720
																742.081	1492503	100168082			743.064	2467263	184722569			741.981	129348994	54914709
																743.53	1690082	99985035			744.513	5474193	184039372			743.43	130237065	54106721
																744.978	1606202	100735600			745.962	4679252	185682581			744.878	129426825	57083041
																746.427	1470910	98391341			747.41	1947013	185098307			746.327	127936508	55289050
																747.875	430299	99852950			748.859	2718914	185837560			747.775	129249552	52789777
																749.324	1089822	100211679			750.307	5010794	184844555			749.224	129191143	56468689
																750.773	561581	100862526			751.756	2155027	184789842			750.673	130506978	56920220
																752.221	-1231779	98718335			753.205	2825422	187122992			752.121	131363567	56779275
																753.67	1898706	99452579			754.653	5529599	182003017			753.57	128075316	54537609
																755.119	1933411	101241257			756.102	4622264	184354637			755.019	130501365	54494325
																756.567	2180491	100312627			757.551	5832890	185565069			756.467	127627989	57199930
																758.016	2333888	101466156			758.999	5114382	182707223			757.916	128983258	56903415
																759.465	131641	99512668			760.448	2179239	183161737			759.365	127977781	56633482
																760.913	1677222	99772047			761.897	3438772	184954672			760.813	127836122	56202818
																762.362	1573074	100442578			763.345	2976983	184745875			762.262	126779606	57624041
																763.811	1170294	101037168			764.794	2109084	185780949			763.711	128724527	58266648
																765.259	544294	99240657			766.243	4003657	186226397			765.159	130243584	57109253
																766.708	986166	100646764			767.691	4040500	186559956			766.608	129423015	56425618
																768.157	2183019	99746615			769.14	4954513	184184658			768.057	128904407	59547337
																769.605	1283075	100715090			770.589	4048292	184699238			769.505	128834943	56833365
																771.054	1319149	98408789			772.037	4823305	185459191			770.954	129928372	57276519
																772.503	1694073	101277994			773.486	2212761	183597449			772.403	129007747	58149626
																773.951	515234	100599824			774.934	3313310	185842013			773.851	130407640	55309888
																775.4	1516921	100657104			776.383	3833316	183656379			775.3	127253130	58108325
																776.848	973153	100084807			777.832	2669885	185703729			776.748	126881115	57149373
																778.297	2304942	99874401			779.28	2704737	185406792			778.197	128092287	60353920
																779.746	-478819	99550811			780.729	3336502	185236968			779.646	128431198	56357897
																781.194	1065622	98355891			782.178	3535508	185437079			781.094	126402638	59126099
																782.643	2830244	100543694			783.626	5641230	185337188			782.543	128253414	60446761
																784.092	2913653	100138098			785.075	4412450	184197793			783.992	128208336	62830049
																785.54	1018811	100770889			786.524	2164823	184893607			785.44	126383472	61603185
																786.989	1450953	100290287			787.972	4766061	184731231			786.889	125624886	57930099
																788.438	2487365	99660412			789.421	2712081	184322555			788.338	127023887	61169031
																789.886	778790	100399860			790.87	3201087	187845798			789.786	129314424	60938524
																791.335	1549288	99658042			792.318	2983862	184191683			791.235	126816772	62991399
																792.784	2708549	100314588			793.767	4633222	186008608			792.684	127842741	63419455
																794.232	1521547	100629674			795.216	3663498	185373528			794.132	128470056	61391240
																795.681	-216917	99824575			796.664	2948512	185343077			795.581	126627808	61702930
																797.13	-254892	100360523			798.113	2884491	183383904			797.03	125206574	63004212
																798.578	1190640	100274147			799.562	5376972	184828858			798.478	124928501	64746383
																800.027	79499	100022622			801.01	4034065	185621615			799.927	125370625	62587468
																801.476	1331764	99773051			802.459	4999439	186823026			801.376	125916653	59728636
																802.924	469898	100673908			803.908	3660933	183636221			802.824	125432282	61244366
																804.373	-230386	100416507			805.356	4107303	185638987			804.273	124333982	63876996
																805.821	817861	99299842			806.805	4830355	185590738			805.721	127395416	64605419
																807.27	-294719	100474964			808.253	4708478	185739131			807.17	126414386	63891312
																808.719	2844940	100810589			809.702	2552469	184271053			808.619	124869969	65043432
																810.167	1607356	100392839			811.151	3500952	186058327			810.067	125178754	62841148
																811.616	119605	100367826			812.599	5105270	186394517			811.516	126248147	64346341
																813.065	776749	100761357			814.048	3845735	185635226			812.965	125258303	63058446
																814.513	1567352	101182462			815.497	3760486	185050328			814.413	122345619	64752335
																815.962	722309	100824877			816.945	4566117	185915868			815.862	122855763	64910439
																817.411	631606	97777871			818.394	3489379	185970162			817.311	127266248	65392850
																818.859	799437	100565389			819.843	2864639	186050518			818.759	123722102	64391832
																820.308	1009459	100882331			821.291	3527513	185775500			820.208	122743982	63320254
																821.757	969641	99348735			822.74	2361543	182610585			821.657	121010966	66072331
																823.205	849815	100533370			824.189	3700436	184466965			823.105	123259899	65726977
																824.654	1266661	101064415			825.637	5768643	184713671			824.554	123054120	64361900
																826.103	1826676	99624554			827.086	3161949	184705783			826.003	124062572	66435951
																827.551	1872917	99725351			828.535	3673880	183700111			827.451	125233812	66413324
																829	477697	99978219			829.983	4174422	185753643			828.9	124136391	67427854
																830.449	515102	99845901			831.432	1645294	185140178			830.349	122049797	65612881
																831.897	1511280	100248163			832.88	3918056	185070809			831.797	123690782	68246693
																833.346	1800651	101201576			834.329	3052866	183518800			833.246	123725040	67329858
																834.794	-206687	99666416			835.778	1641264	183473713			834.694	124155493	67315551
																836.243	1819187	102103643			837.226	3792734	186147338			836.143	122234610	67385680
																837.692	802699	100033063			838.675	7911306	182968084			837.592	124330794	68101775
																839.14	-544741	100183497			840.124	3797688	185202177			839.04	121309675	67702259
																840.589	854314	99463154			841.572	3792912	184502311			840.489	122358083	67786453
																842.038	-100031	100625239			843.021	2511885	187373467			841.938	122442490	66664236
																843.486	1963619	100737478			844.47	4236122	184729292			843.386	119976641	68299656
																844.935	443643	101401452			845.918	4481803	187328050			844.835	123187901	68123229
																846.384	1544027	100490673			847.367	2783671	186036270			846.284	122462543	66388330
																847.832	395288	100896907			848.816	1213590	183889010			847.732	121837390	71615221
																849.281	1913753	101806094			850.264	3286786	184084365			849.181	120672721	70589435
																850.73	1367324	99619268			851.713	2753991	184256086			850.63	122758307	69041789
																852.178	21532	98509624			853.162	4533791	186976962			852.078	121590949	70316813
																853.627	1111256	100340305			854.61	3935661	185565522			853.527	121558121	69484516
																855.076	1310737	101371037			856.059	3174342	185343921			854.976	120692301	70383989
																856.524	1395400	99907486			857.508	4297773	184419867			856.424	121501179	67952292
																857.973	705239	100023649			858.956	2177541	184936232			857.873	122217495	71061963
																859.422	-220681	100490470			860.405	4241119	186430051			859.322	122491999	69463018
																860.87	1116480	100502188			861.854	3390272	184755690			860.77	120952664	73052451
																862.319	-117034	99583051			863.302	5178403	187579093			862.219	121110118	71052640
																863.767	1220090	99678687			864.751	3147639	185376629			863.667	120837028	72560159
																865.216	-77359	100219020			866.199	3666687	184223159			865.116	119982829	70742151
																866.665	1902167	99652694			867.648	2729343	187168137			866.565	120250061	73205077
																868.113	-624821	100015427			869.097	4848976	184659422			868.013	120407726	71955492
																869.562	1288860	98709241			870.545	4067291	184345542			869.462	120241438	73933171
																871.011	1983571	101050785			871.994	6218550	184889898			870.911	119952296	72026091
																872.459	932066	101088613			873.443	4043778	184396235			872.359	120886726	74570578
																873.908	830171	98945869			874.891	1697977	183372591			873.808	120494656	70883341
																875.357	951271	102101867			876.34	1925019	183806873
																876.805	1727618	100436377			877.789	3948106	183562306
																878.254	2157675	100088268			879.237	4447584	184500122
																879.703	782275	101675184			880.686	3620194	184058800
																881.151	-161600	99903736			882.135	5272380	185515929
																882.6	177695	99812866			883.583	5406670	185585510
																884.049	-1330622	101507636			885.032	1150724	185069973
																885.497	2258643	101721148			886.481	4055821	185967393
																886.946	1674079	99775014			887.929	4426936	187063838
																888.395	2073652	100322430			889.378	5468372	185363447
																889.843	2190733	100413257			890.827	4661240	186258710
																891.292	1617209	100489940			892.275	819068	185858028
																892.74	1363196	100651217			893.724	4345505	186601786
																894.189	468754	100841497			895.172	4699013	186287052
																895.638	1239749	100632235			896.621	4316026	183353462
																897.086	2294845	100146821			898.07	4218543	184457414
																898.535	2669743	101010872			899.518	3290547	184711107
																899.984	2101041	100121477			900.967	4682412	183857133
																901.432	622446	100559298			902.416	4064232	183924486
																902.881	816740	99466763			903.864	2696793	184536331
																904.33	1724071	98503177			905.313	5756943	185119616
																905.778	845385	99991165			906.762	5826460	186063006
																907.227	191071	101907310			908.21	4322858	186264283
																908.676	1762999	99322058			909.659	2931504	182826280
																910.124	1106485	100119900			911.108	2916884	184683154
																911.573	2435578	101172937			912.556	4120527	186749358
																913.022	1451022	99020751			914.005	5459759	186187825
																914.47	2820108	99198138			915.454	2256667	184089131
																915.919	1341348	100354963			916.902	4875286	181781398
																917.368	1864148	98659882			918.351	4411093	183125479
																918.816	639651	99187626			919.799	2721144	184365330
																920.265	1568448	99787411			921.248	5592911	184244694
																921.713	2405262	100337017			922.697	5589099	183383648
																923.162	290365	100129749			924.145	4006084	187425488
																924.611	1856719	100814376			925.594	1838616	184449062
																926.059	2363370	100632147			927.043	3801584	186027105
																927.508	1011701	99778805			928.491	4312498	183578493
																928.957	189130	99960567			929.94	3131047	181934278
																930.405	1168885	100317358			931.389	4645477	186137209
																931.854	1878306	99887322			932.837	5313585	186115434

## Sheet: Fig4b
Figure 4b
	ScVip1PD – catalyzed hydrolysis of 1,5-InsP8					ScVip1PD – catalyzed hydrolysis of 1,5-InsP8					ScVip1PD – catalyzed hydrolysis of 1,5-InsP8					ScVip1PD – catalyzed hydrolysis of 1,5-InsP8					ScVip1PD – catalyzed hydrolysis of 1,5-InsP8
	0 mM SO42-					3.13 mM SO42-					6.25 mM SO42-					12.5 mM SO42-					25 mM SO42-
	Time (min)	1,5-InsP8	InsP6	5-InsP7		Time (min)	1,5-InsP8	5-InsP7			Time (min)	1,5-InsP8	5-InsP7			Time (min)	1,5-InsP8	5-InsP7			Time (min)	1,5-InsP8	5-InsP7
	0	163404252	14345512	10080274		0	84494503	6626749			0	105978365	6499161			0	177465553	11455559			0	212664310	11713396
	9.51532	71742884	11980516	9531801		6.83198	132185466	10685506			7.63198	97531826	6980790			6.78198	173049896	11866285			7.88198	191382197	12892386
	9.51532	71482269	12000657	9911790		6.83198	136383260	7325478			7.63198	99371013	6424164			6.78198	179681314	9165802			7.88198	192418421	9761696
	10.964	70702156	12673942	11175260		8.28063	132587604	8988764			9.08063	96260696	5889678			8.23063	175445923	7911600			9.33063	194554816	11969173
	12.4126	69991862	11371939	11903259		9.72928	130661916	13058531			10.5293	97850734	8386943			9.67928	176761402	9438635			10.7793	195468229	13917802
	13.8613	68594073	10824501	13093009		11.1779	132115389	10941115			11.9779	100862781	5404777			11.1279	174665362	6395048			12.2279	196268123	11807482
	15.3099	67729925	11850248	13197971		12.6266	134660200	11470733			13.4266	97564231	7678403			12.5766	177322502	10034696			13.6766	193206997	12945490
	16.7586	65742920	11124300	15152263		14.0752	133605821	12780530			14.8752	95128104	5674690			14.0252	179345047	9107297			15.1252	196133910	11109222
	18.2072	64477148	11378184	16364335		15.5239	132960540	15155409			16.3239	98601188	7754851			15.4739	177632958	8394205			16.5739	195495186	12907363
	19.6559	64056978	11480959	18246640		16.9725	133646344	12427936			17.7725	94496364	8525935			16.9225	178731555	10001936			18.0225	195402548	12231593
	21.1045	61096578	12482222	19652046		18.4212	130469214	13991258			19.2212	95619208	7442383			18.3712	176416038	8654665			19.4712	196469434	12517389
	22.5532	60938833	10373320	20142770		19.8698	130387836	14071785			20.6698	94581435	7963403			19.8198	180337911	9158526			20.9198	195928521	13297020
	24.0018	59153826	10340571	21827465		21.3185	132244994	15537863			22.1185	93784820	10963183			21.2685	175975883	11795181			22.3685	196492598	12840763
	25.4505	57278868	11334847	23154393		22.7671	131447602	14100148			23.5671	94405902	8956896			22.7171	176065120	8211536			23.8171	194028451	11441021
	26.8991	55663573	10211145	23557814		24.2158	131032300	17203844			25.0158	95890013	7649035			24.1658	175893124	11966718			25.2658	195188276	13109269
	28.3478	53811011	11143725	24459607		25.6644	131814442	15042316			26.4644	92954768	8572826			25.6144	176847356	9318927			26.7144	193135623	12329787
	29.7964	53275455	10708010	26916116		27.1131	127901006	18143878			27.9131	94920850	9765890			27.0631	176746804	11947299			28.1631	194216822	15084256
	31.2451	50522748	10847114	28845286		28.5617	130106723	16673165			29.3617	96908927	7924145			28.5117	175606842	12389369			29.6117	196655422	15018018
	32.6937	50580477	11166331	28692943		30.0104	127457668	18230473			30.8104	94280824	10487491			29.9604	176602592	9389539			31.0604	193276838	12079283
	34.1424	49165193	11205109	29688372		31.459	129731283	17765469			32.259	93678628	7941321			31.409	176036672	8454596			32.509	194353213	14747126
	35.591	47046201	10621924	31421122		32.9077	126191555	18904277			33.7077	94200209	8005649			32.8577	177818299	8911712			33.9577	194042776	14560127
	37.0397	47308432	10275821	32137057		34.3563	127401457	21003614			35.1563	95618056	10954808			34.3063	175677471	12125160			35.4063	195787025	15166022
	38.4883	44895675	11862469	33566581		35.805	128473481	22664219			36.605	94035847	8981758			35.755	175195959	13471166			36.855	194050174	15005614
	39.937	42859858	10593711	35152834		37.2536	128022503	19524769			38.0536	91780839	10513541			37.2036	178645764	11798053			38.3036	195346941	13610859
	41.3856	42909645	10636106	36705270		38.7023	125771852	22538374			39.5023	95072926	11753080			38.6523	175074066	14848688			39.7523	193189560	13649978
	42.8343	40385172	11247895	37376381		40.1509	127107699	24768548			40.9509	94758392	12360917			40.1009	176088274	13015703			41.2009	194796547	15022577
	44.2829	39635814	11633759	37888258		41.5996	125708251	23382729			42.3996	91509515	11848244			41.5496	177902266	12556922			42.6496	192214973	13421610
	45.7316	36536494	10647770	39519942		43.0482	125228935	24905401			43.8482	94067312	10578853			42.9982	175923191	12811069			44.0982	191946754	13534592
	47.1802	37080323	10291663	39777569		44.4969	123024832	23608246			45.2969	92947475	9563429			44.4469	174622455	11612291			45.5469	190350729	16107247
	48.6289	34331955	11621713	41789989		45.9455	125928348	27630632			46.7455	87910533	12559980			45.8955	172829229	12366436			46.9955	189097977	15303999
	50.0775	33375468	10529439	42696667		47.3942	127178806	23175978			48.1942	93479418	15224716			47.3442	173332718	12811363			48.4442	192402960	15211829
	51.5262	31852916	11612577	44148848		48.8428	125223265	26587749			49.6428	92344612	13229445			48.7928	176048683	14876765			49.8928	192603790	16257708
	52.9748	31567281	10934226	43828584		50.2915	121694282	26818527			51.0915	94094637	13239570			50.2415	174754809	12223994			51.3415	192888787	15140512
	54.4235	28594190	10698130	45227513		51.7401	121368742	29499606			52.5401	93591899	16223195			51.6901	176263488	15428704			52.7901	192581345	13895425
	55.8721	27459807	10048359	45511671		53.1888	123267035	31007012			53.9888	95641718	13093978			53.1388	174245172	15349533			54.2388	192827303	17133432
	57.3208	25961122	10326360	47295882		54.6374	122469306	30626137			55.4374	89494309	16485511			54.5874	173733311	14633724			55.6874	192567026	14457141
	58.7694	25523924	11123035	48659889		56.0861	121508115	33791140			56.8861	93102798	16095759			56.0361	172575058	13301694			57.1361	191699116	14873602
	60.2181	24400753	11112230	49070369		57.5347	120735731	33813107			58.3347	90309080	14886090			57.4847	173509787	14194718			58.5847	192622697	13210350
	61.6667	23179922	10066973	50662861		58.9834	122204049	34955275			59.7834	89377637	17409289			58.9334	172072610	16701191			60.0334	191583516	14331433
	63.1154	21270101	11460697	50375285		60.432	118943951	34076643			61.232	93417428	15270148			60.382	170411236	12926478			61.482	191174941	14649194
	64.564	21053672	11030495	52291850		61.8807	119678887	35731489			62.6807	89454635	14437515			61.8307	170922764	15177193			62.9307	191939745	13851683
	66.0127	19789020	10350549	53851674		63.3293	115124741	36776575			64.1293	88961877	19016587			63.2793	173484332	15043410			64.3793	193946835	17298623
	67.4613	18664841	10645453	54215713		64.778	118311272	38715093			65.578	92173936	12279781			64.728	173304052	13522048			65.828	192458566	15918887
	68.91	17538848	11587129	54678895		66.2266	119179381	36896589			67.0266	89254825	18047841			66.1766	172992141	16195472			67.2766	190315127	17283952
	70.3586	16780576	10304950	55451712		67.6753	114766752	44002489			68.4753	87225540	18114863			67.6253	173491226	16364869			68.7253	194148186	16177483
	71.8073	15219687	10116611	56921665		69.1239	116831973	43264434			69.9239	88842233	20643205			69.0739	168392823	15839322			70.1739	194226878	14975912
	73.2559	14823216	10036635	57727598		70.5726	115603336	42388823			71.3726	85946272	17771963			70.5226	173613396	16416463			71.6226	192771617	16943844
	74.7046	14390593	10698765	57591229		72.0212	114691135	44213884			72.8212	90910446	21478855			71.9712	172422115	16619644			73.0712	192559167	16926261
	76.1532	12889045	10138645	58098585		73.4699	112366593	46809973			74.2699	86736099	19316026			73.4199	171601963	17846520			74.5199	189612608	16057739
	77.6019	13255503	9953697	60218543		74.9185	113748079	46287917			75.7185	87282333	19582770			74.8685	171713466	15348281			75.9685	192243593	17050854
	79.0505	11301768	11798560	62417487		76.3672	113563312	46181930			77.1672	89326713	18057916			76.3172	174347942	17907672			77.4172	190214874	17155325
	80.4992	12098708	11160976	68512816		77.8158	112782083	48771412			78.6158	88892475	20510915			77.7658	170078289	17929583			78.8658	189149216	16477861
	81.9478	10493665	10498398	71466551		79.2645	112418110	50609049			80.0645	87913115	22680339			79.2145	170157203	19971513			80.3145	190495461	17420290
	83.3965	11157559	10315112	72034012		80.7131	110975295	51927224			81.5131	88839467	25257254			80.6631	171302155	16290745			81.7631	189952923	19202203
	84.8451	10545253	11400454	72152355		82.1618	112035271	50733242			82.9618	84818690	24170345			82.1118	170447633	18110389			83.2118	191194620	15891122
	86.2938	9532907	11091869	74308588		83.6104	112898634	55443316			84.4104	82694436	25134880			83.5604	171705064	19228849			84.6604	186112074	17010601
	87.7424	9208445	9497093	74821555		85.0591	107435860	56564745			85.8591	85356106	24148328			85.0091	167449239	21326571			86.1091	193263997	21949731
	89.1911	8922241	11549395	74502898		86.5077	111855783	57231389			87.3077	83468015	26324814			86.4577	170148515	20259399			87.5577	189706928	17029452
	90.6397	8298414	10787535	75801516		87.9564	105831066	60544768			88.7564	82892862	26380239			87.9064	166148806	19165540			89.0064	190271215	18401745
	92.0884	8029085	10705644	76814684		89.405	105104533	58340915			90.205	81659504	26276096			89.355	169873419	18237988			90.455	189736700	15072454
	93.537	7162656	11008190	78593499		90.8537	107738608	59936462			91.6537	82010807	28813322			90.8037	171266583	18337882			91.9037	191812743	18832042
	94.9857	7989930	9277683	77741429		92.3023	105212647	62367362			93.1023	83253658	26633925			92.2523	169279147	18485781			93.3523	192689952	19848061
	96.4343	6143059	10489139	79471969		93.751	104671658	62813182			94.551	83114951	28197597			93.701	168581840	19503972			94.801	188827483	18361820
	97.883	5731636	11114143	78533304		95.1996	104677460	65244557			95.9996	81915211	30493028			95.1496	166879872	20068771			96.2496	192136319	17539619
	99.3316	6258351	9517626	79723017		96.6483	101300701	67026796			97.4483	80736207	32030987			96.5983	168308167	18489712			97.6983	193015730	17686569
	100.78	6103266	11108896	79988348		98.0969	102041409	67700019			98.8969	80436553	30702286			98.0469	167109765	22767699			99.1469	192662876	17786168
	102.229	6646182	10709205	80737604		99.5456	101794873	68270741			100.346	78317177	32008535			99.4956	168113494	20330642			100.596	191832578	21156007
	103.678	5992935	10794763	81128900		100.994	98624078	68601611			101.794	80631852	34940446			100.944	166893703	21836304			102.044	191446218	19221646
	105.126	5775374	10558856	81603919		102.443	100666973	74722470			103.243	78660444	34603561			102.393	166676880	21342033			103.493	187217082	19278850
	106.575	5127308	10100283	84244975		103.892	100801411	73739344			104.692	78294186	33240141			103.842	166049566	21312279			104.942	188802170	18751515
	108.024	5104544	10393186	84533273		105.34	96314374	75587823			106.14	77981269	34450130			105.29	167356866	23106617			106.39	189371104	20720349
	109.472	4756824	9620125	87476146		106.789	97099833	79446782			107.589	78650898	32475834			106.739	169263287	23334098			107.839	188229552	18840069
	110.921	4172520	10790781	85683117		108.237	97393457	75778862			109.037	78536376	38355645			108.187	168026463	19825321			109.287	189791474	19759376
	112.369	4137744	9788465	86122650		109.686	93747621	78589566			110.486	77376355	38174251			109.636	164896649	20240252			110.736	190109471	16894094
	113.818	4562603	10062179	88023371		111.135	94652996	78782597			111.935	80698859	38966408			111.085	165585121	21231001			112.185	189607324	18057414
	115.267	3678099	10044609	87991329		112.583	94068837	84164053			113.383	76237105	39698797			112.533	167565615	21032565			113.633	190698491	19153153
	116.715	3786159	11128935	88202563		114.032	90150472	82797390			114.832	74721939	42069240			113.982	169742333	22870689			115.082	189602126	17993017
	118.164	3318631	11384701	88489802		115.481	90312360	82926257			116.281	72523169	43246407			115.431	167742114	23027709			116.531	186574984	17427055
	119.613	4593840	11537524	89434730		116.929	88802193	82691380			117.729	76837870	43485789			116.879	165570374	27244013			117.979	189572665	17258175
	121.061	4532176	11240853	88378874		118.378	86924184	86799790			119.178	75645350	46148587			118.328	167020293	22718989			119.428	190141023	24089989
	122.51	4664041	10788302	88852741		119.827	86731015	88569023			120.627	72399720	43526011			119.777	164343107	24882635			120.877	191598467	19032854
	123.959	3131609	11243862	89504956		121.275	84888394	91261802			122.075	71559741	45479221			121.225	162324237	26468591			122.325	190314451	19907936
	125.407	3456198	12204271	88680086		122.724	83575506	91976539			123.524	72546622	43526093			122.674	164127661	24701800			123.774	189278478	21654521
	126.856	3118431	10640243	90364135		124.173	82835829	92758651			124.973	71842502	45760812			124.123	164960830	25874924			125.223	188945168	19095890
	128.305	2373986	10597770	89532400		125.621	80528874	98322490			126.421	72377659	47879704			125.571	163721063	27148043			126.671	187604769	19851921
	129.753	3891097	9690936	89761759		127.07	77826313	96286803			127.87	74743489	45906413			127.02	167459878	27599595			128.12	189003075	20002363
	131.202	2980994	9921522	89775139		128.519	79807643	102338225			129.319	71953205	49679941			128.469	163706841	27385506			129.569	187085337	23076553
	132.651	3745286	10314451	90688680		129.967	76832904	99131690			130.767	71241567	51811249			129.917	162959404	27556542			131.017	187965577	21727017
	134.099	2580271	10342175	91458801		131.416	74690046	102239947			132.216	68082779	48517743			131.366	164971954	29824149			132.466	189257088	20061933
	135.548	2374443	10423693	92316741		132.865	74260951	104631367			133.665	69474158	52078012			132.815	161302431	22257866			133.915	188689053	20213800
	136.997	2756242	10869476	93347161		134.313	71613936	105334353			135.113	70350330	54464935			134.263	163088729	27862415			135.363	190257401	19669539
	138.445	1620657	11508187	92619196		135.762	70528468	106169942			136.562	66539088	55049608			135.712	162025205	27431045			136.812	185937359	23664667
	139.894	3447370	11124951	93482620		137.21	68952567	109345109			138.01	67574934	55102232			137.16	164221509	29984222			138.26	186859547	24499157
	141.342	3197370	10022537	92384385		138.659	68861987	109800722			139.459	65740006	55175987			138.609	163190773	27136405			139.709	185083822	22834039
	142.791	2764863	10341143	93673853		140.108	64483956	113003527			140.908	63935590	55758144			140.058	162267563	28212040			141.158	187969296	22228135
	144.24	2634052	11070627	93473617		141.556	62168916	112482959			142.356	67095542	57401545			141.506	162129970	27061369			142.606	186112251	21718946
	145.688	2894820	9957069	92300336		143.005	60192678	115730366			143.805	63266058	56805578			142.955	163597572	30498587			144.055	184503353	20831628
	147.137	2838558	10284381	93349190		144.454	61642869	114676312			145.254	61362942	60358096			144.404	161563856	27666335			145.504	186676445	21600590
	148.586	3176774	10107414	93282506		145.902	58531741	118292530			146.702	62376529	62094184			145.852	163233699	29932151			146.952	189705306	23360621
	150.034	3501788	11000094	93249235		147.351	56086635	121537247			148.151	62544100	61157818			147.301	161995733	28251717			148.401	185066960	20918687
	151.483	2537298	9713174	93172779		148.8	53724708	119994262			149.6	64816037	68384480			148.75	160312107	28090100			149.85	184690486	22347869
	152.932	1440841	8982789	93436221		150.248	52669766	122876564			151.048	60963713	65234878			150.198	160321877	34622636			151.298	185695659	21079671
	154.38	2864219	10626495	93464894		151.697	51770159	125262869			152.497	57468474	64141966			151.647	161248475	34317244			152.747	186911308	20709426
	155.829	2271133	9189490	94861754		153.146	50622706	126875598			153.946	58574562	67393463			153.096	161426909	31578789			154.196	188341379	22008546
	157.278	2076171	9829649	93292141		154.594	48982842	128170710			155.394	57995563	68479624			154.544	156379204	29480975			155.644	186790512	23580661
	158.726	2617508	9670816	93658382		156.043	47889006	131080288			156.843	56606312	69680044			155.993	158421128	33415289			157.093	186530994	24597926
	160.175	2153838	10308840	93356517		157.492	45226575	132701086			158.292	58049338	71311399			157.442	156879009	31185630			158.542	187970263	25799181
	161.624	1677536	10753386	94375081		158.94	43608126	134095580			159.74	54308013	73470938			158.89	158335643	32150325			159.99	186843984	24164399
	163.072	2477989	10090852	93192041		160.389	43283171	133013557			161.189	54727611	75534931			160.339	160510010	33264358			161.439	186440547	25969967
	164.521	1642991	10946255	93442701		161.838	41489515	135423854			162.638	49735725	74767084			161.788	159764123	34998222			162.888	185491528	22116407
	165.97	2094161	10026920	93373562		163.286	41189347	138159692			164.086	52224996	75532220			163.236	158611791	34830908			164.336	185460257	25150296
	167.418	2441893	9093181	93836373		164.735	37574812	140103288			165.535	49172819	78580641			164.685	156863666	34846069			165.785	184970053	24821308
	168.867	1294861	10040737	94503555		166.183	36581473	140487962			166.983	49266958	80810338			166.133	159835497	32515919			167.233	183589585	25237835
	170.315	1553618	9351006	94120362		167.632	35086565	144033876			168.432	47861028	85036529			167.582	157793415	37023616			168.682	184991290	26175043
	171.764	1769582	9875554	94729775		169.081	34873197	144499017			169.881	48420131	81410429			169.031	158024667	34761481			170.131	186131298	24823732
	173.213	2148538	10155996	93258109		170.529	34189936	147462106			171.329	47899004	85563870			170.479	159259612	38011552			171.579	188661081	25876751
	174.661	1672897	10446758	95106041		171.978	31690127	149786911			172.778	47114606	87576597			171.928	159933334	35131823			173.028	188344561	22440625
	176.11	2704417	10255420	94693294		173.427	30587557	152700910			174.227	42775985	89683132			173.377	158659340	37079898			174.477	185018474	26847659
	177.559	1439631	10999294	94803642		174.875	32763324	149522608			175.675	44148707	89161666			174.825	156083695	37253196			175.925	180835532	24562985
	179.007	1763433	10065060	93128133		176.324	27338151	150947857			177.124	43220818	90104421			176.274	157367517	40920927			177.374	185133843	24978631
	180.456	1559222	9579998	93891295		177.773	29459935	152673285			178.573	40827841	92779006			177.723	155215922	40592998			178.823	183503696	27121054
	181.905	2311775	9660802	94223033		179.221	25231585	155637902			180.021	38170165	96100299			179.171	156096478	37532196			180.271	188707187	25088182
	183.353	1677641	11523357	93839877		180.67	26816927	155727873			181.47	37560184	97021761			180.62	154553616	39117178			181.72	184368652	25696706
	184.802	2406657	10113616	94130847		182.119	25161775	160413019			182.919	32971130	98574572			182.069	154505145	39426484			183.169	184351345	25927425
	186.251	2054978	10632310	93993803		183.567	25071087	156947772			184.367	36379329	100324729			183.517	153185369	40750761			184.617	182700514	24778591
	187.699	2567114	10989591	96762515		185.016	23353763	163006347			185.816	33645602	97696337			184.966	155127842	40480107			186.066	186260567	26584926
	189.148	2313517	10216133	99552930		186.465	23719014	162591546			187.265	34600047	101321296			186.415	156144053	39958550			187.515	184375629	23716081
	190.597	1338914	9961295	99488495		187.913	22484539	164434670			188.713	34134757	103018314			187.863	155599909	42235761			188.963	185380634	26273842
	192.045	1238695	8808153	100186974		189.362	17841010	165809335			190.162	30783509	105376127			189.312	154871584	40921622			190.412	182746498	27500455
	193.494	2652690	10558388	99003291		190.811	19052978	169520765			191.611	28480445	106361897			190.761	152108231	40928873			191.861	184809686	27519682
	194.943	2486721	9833699	98847230		192.259	19617983	171477070			193.059	27014157	105924626			192.209	154697591	38164870			193.309	184288638	25220457
	196.391	528471	9634514	99806961		193.708	18327780	168395806			194.508	26665697	108580401			193.658	152671113	40491300			194.758	182409326	28327239
	197.84	1091294	10718347	98859310		195.156	20027667	172699467			195.956	26130940	110363394			195.106	152934556	41580984			196.206	179584614	26220711
	199.288	2409928	10233793	99446705		196.605	16144826	171883036			197.405	25393501	112357465			196.555	152366443	43055945			197.655	181617718	27008222
	200.737	1776434	10533045	99331029		198.054	17674337	173878654			198.854	20275638	113032193			198.004	150794337	44668036			199.104	183118652	26736607
	202.186	1995823	9454154	99432355		199.502	18637536	175878884			200.302	21413235	114616448			199.452	152004091	43089352			200.552	182399372	25348364
	203.634	887067	10364869	98772495		200.951	15595146	177851086			201.751	19852728	116494899			200.901	150136936	43716022			202.001	182436076	25923773
	205.083	1367682	9286667	99727348		202.4	15904426	177882057			203.2	18907149	119538395			202.35	151526295	43768163			203.45	184378053	29324150
	206.532	1709033	9094998	100649820		203.848	11332751	178859764			204.648	17260865	118354827			203.798	152101692	44652506			204.898	181291111	25494253
	207.98	2900470	10294070	100924555		205.297	15121978	179684074			206.097	19757512	120401393			205.247	148924038	43051542			206.347	183881469	26673091
	209.429	1586091	10980340	100312845		206.746	12574716	182145409			207.546	18503699	121950805			206.696	151201433	48465721			207.796	183147443	28092315
	210.878	2090777	10158725	100930583		208.194	14291315	181044671			208.994	19445739	124585632			208.144	151223717	43312604			209.244	182154920	24997226
	212.326	584719	11252421	101017152		209.643	12167513	184767323			210.443	17526467	126180259			209.593	147511816	47166673			210.693	182671403	27447222
	213.775	251923	11270843	101070978		211.092	12503103	188066002			211.892	17248694	123634714			211.042	149526193	45152878			212.142	183223390	28268078
	215.224	1762038	10028825	101338336		212.54	11363532	185094771			213.34	15820777	126815922			212.49	149893989	48388179			213.59	180673536	27089131
	216.672	3069350	10077057	101356634		213.989	10100346	186772584			214.789	12381212	126082162			213.939	149458817	45566442			215.039	182033475	28601970
	218.121	1212288	9403251	100349889		215.438	10752555	187459572			216.238	12311260	128590011			215.388	144966888	47351232			216.488	180694333	28591944
	219.57	2183453	10244108	100416519		216.886	11259034	189531169			217.686	13404314	131876704			216.836	147162250	49608373			217.936	182954914	31147484
	221.018	636517	10082808	100825295		218.335	9458899	191689292			219.135	12943819	134530178			218.285	147264362	47396430			219.385	179378902	28282490
	222.467	1957606	11026113	100305807		219.784	9717612	193174686			220.584	12883905	133506948			219.734	150266822	47898435			220.834	181331302	28878103
	223.916	1970668	9786172	101705457		221.232	10854177	193230961			222.032	10425333	133076495			221.182	150434649	50151858			222.282	180560830	32301451
	225.364	1616643	10087904	100172542		222.681	8194924	196388633			223.481	12145861	134478450			222.631	147478348	47828238			223.731	180358034	29570473
	226.813	1328327	9605842	100290774		224.129	10096561	193435297			224.929	9998135	135929551			224.079	147182888	48684720			225.179	180491444	29735802
	228.261	1092992	10361698	100291974		225.578	7999946	197048293			226.378	9009375	136481068			225.528	145571385	49545922			226.628	178248784	32507257
	229.71	3053744	9947310	100406862		227.027	10795869	196695937			227.827	9654504	137520574			226.977	143101733	50273913			228.077	179258345	33992870
	231.159	1815516	10014174	99944868		228.475	10392570	195686614			229.275	10061564	140045531			228.425	145919088	48882612			229.525	180543051	30458168
	232.607	1629262	10801708	100228968		229.924	8810986	197955847			230.724	10042539	138409036			229.874	144613465	50022643			230.974	180043510	28944498
	234.056	1437602	9661426	99402624		231.373	5471541	197267290			232.173	6720610	140373828			231.323	143872832	52847479			232.423	179004573	30620759
	235.505	1966485	10851223	100116635		232.821	8936999	199599577			233.621	9085513	141368302			232.771	145770583	51093420			233.871	180728485	31547772
	236.953	2200255	9418699	99850082		234.27	9313029	200812241			235.07	6045088	140941381			234.22	144523523	55898533			235.32	178176803	29791126
	238.402	914722	9732508	103799380		235.719	9626814	201460287			236.519	7956512	144468804			235.669	144571240	52225522			236.769	181736595	31491685
	239.851	1962790	10928189	104072640		237.167	6383884	203745405			237.967	7378272	145857906			237.117	142710474	56130994			238.217	174831290	33080467
	241.299	1633358	10032083	103492974		238.616	4895413	202133922			239.416	9926864	141281448			238.566	144678506	56549037			239.666	182322666	31302535
	242.748	1037879	9166843	103984073		240.065	8950467	203070714			240.865	7389252	141916315			240.015	141425448	54572422			241.115	177049482	32302497
	244.197	1161903	9873616	103792889		241.513	5490586	204701910			242.313	6266526	146327168			241.463	139495538	55881141			242.563	175134828	31500742
	245.645	1436917	11206079	103870789		242.962	7562758	202354784			243.762	9353166	150323768			242.912	142267946	57748053			244.012	175402163	33321979
	247.094	1409336	9200020	104106173		244.411	5936319	201380897			245.211	3062135	148692283			244.361	141389487	57636637			245.461	181689187	31325833
	248.543	1378749	10471166	104319304		245.859	7219064	205353069			246.659	4813210	147348068			245.809	142767391	56670492			246.909	176262546	36545096
	249.991	2048016	9550162	104418965		247.308	4675803	205469807			248.108	6355524	147789494			247.258	143277192	58093646			248.358	178421973	34095677
	251.44	1225435	9933876	104915772		248.757	5388866	206573866			249.557	6173905	149177636			248.707	143064215	60720165			249.807	176202175	34541697
	252.889	1921941	9090546	103631246		250.205	5449734	208924707			251.005	5958389	151045275			250.155	139650061	59505275			251.255	176847908	33283474
	254.337	812217	9944832	104437801		251.654	6046512	207654342			252.454	5971484	151408772			251.604	139734202	57869958			252.704	175581244	36609903
	255.786	1339554	10443886	104597188		253.102	7086486	207111928			253.902	3582130	150913365			253.052	142496363	58205173			254.152	177448568	32897983
	257.234	1074299	10633767	104178886		254.551	6963689	205934555			255.351	4662158	149322922			254.501	140232138	57282007			255.601	179014349	35255560
	258.683	1561097	10740940	104132710		256	7991201	208998653			256.8	4432810	149112715			255.95	139574299	60100337			257.05	179280536	33204503
	260.132	1989977	9879980	103603562		257.448	5149010	211732154			258.248	3818755	151528455			257.398	136716825	63152589			258.498	176608405	33792026
	261.58	2522150	10931891	104642664		258.897	6354220	211002064			259.697	6513403	150427532			258.847	138533801	62788658			259.947	179807537	36304997
	263.029	1321054	10557868	102443982		260.346	7704591	210903721			261.146	4700099	150876823			260.296	137962751	61825294			261.396	176268831	37420128
	264.478	1780978	10844472	103884315		261.794	6387701	210418439			262.594	3768210	152071179			261.744	139471417	60427802			262.844	179392097	33904886
	265.926	2081543	10355465	103778375		263.243	5445626	213203100			264.043	5843957	153857554			263.193	140203844	65293638			264.293	176905263	35119214
	267.375	1187453	10621832	103685125		264.692	4905024	210512551			265.492	6106499	151922535			264.642	135739301	64363533			265.742	173863135	35101221
	268.824	2492138	9903882	104146441		266.14	1954962	212480756			266.94	4455549	154810436			266.09	135430321	62574448			267.19	174898964	34129334
	270.272	1631130	10058416	104646604		267.589	3109852	211480713			268.389	7761994	152827564			267.539	133007654	64849944			268.639	175591519	34838825
	271.721	1495051	10743444	104768583		269.038	5371391	211420799			269.838	5686138	155501028			268.988	136794506	66080548			270.088	177849273	35284647
	273.17	513439	10390626	103880730		270.486	4174355	212127152			271.286	5121056	154539962			270.436	138640292	68210220			271.536	175820572	35274105
	274.618	930643	10105202	104784513		271.935	2976662	213150517			272.735	3658776	153752413			271.885	134342259	66613876			272.985	177455073	36705824
	276.067	1587717	9623512	104459323		273.384	6775829	213296408			274.184	793171	154888372			273.334	138526937	67086324			274.434	178227138	34901359
	277.516	794660	10411874	103754170		274.832	3692167	214829994			275.632	3963449	154848706			274.782	134670175	68699492			275.882	173889124	36106371
	278.964	2312918	10219554	103808099		276.281	3021777	211803193			277.081	2343764	157000516			276.231	135388752	68510091			277.331	173803620	36073638
	280.413	496622	10196230	104277052		277.73	4682960	215273608			278.53	5986926	155853684			277.68	133782208	70021138			278.78	174428675	36208325
	281.862	1353696	10447814	103440737		279.178	2741178	212696335			279.978	7814257	155907383			279.128	133930308	70290913			280.228	177396100	36876504
	283.31	748785	9754650	104178644		280.627	1421516	214985463			281.427	2547803	151867029			280.577	131877474	71832668			281.677	172582868	33434806
	284.759	1751640	11013463	104392101		282.075	5650090	214254953			282.875	4198249	152589085			282.025	132128287	73348218			283.125	176695286	35613884
	286.207	1393108	10305844	104805304		283.524	4677188	215253611			284.324	7128882	152028229			283.474	131362253	72478112			284.574	172951439	37045784
	287.656	940488	9211961	103526703		284.973	3897246	216523453			285.773	4443901	153014013			284.923	131946306	71472283			286.023	173673095	41540475
	289.105	1624667	10746179	103838737		286.421	4873433	214172727			287.221	7482396	155843823			286.371	130357075	71607654			287.471	173404947	34190611
	290.553	1042205	11208095	104753914		287.87	4321357	217370036			288.67	4666705	154502702			287.82	131314882	75476072			288.92	173433792	37389639
	292.002	2270486	9001604	104174393		289.319	5440475	212969704			290.119	4835068	156563149			289.269	126997515	74858631			290.369	172554656	35737891
	293.451	1871281	10361898	103020870		290.767	6417929	217722861			291.567	-970479	153491789			290.717	131840395	75763455			291.817	170886880	37247541
	294.899	1279001	11343232	104074966		292.216	3313194	215617894			293.016	3457505	155310267			292.166	128608932	73325736			293.266	173609056	39346026
	296.348	964202	10996254	102657620		293.665	2854116	215591100			294.465	1910750	157576468			293.615	127367120	76600125			294.715	173559673	37817308
	297.797	1205795	10504374	103971753		295.113	3764842	217288605			295.913	1243359	152671371			295.063	129606552	74872647			296.163	173916811	37174522
	299.245	2211304	10653903	104975688		296.562	5470632	216975998			297.362	7539394	154587097			296.512	126287190	78660877			297.612	174180360	37684675
	300.694	2651911	10419423	105236180		298.011	2338782	216567518			298.811	5378872	156471299			297.961	128131623	77936964			299.061	173829732	37031252
	302.143	1211167	9147552	103337837		299.459	3437983	219020604			300.259	7149311	152081274			299.409	127136370	78951145			300.509	173567420	38467426
	303.591	1146932	10219252	104428324		300.908	2902124	217865385			301.708	2602338	157386673			300.858	127199357	78053594			301.958	176489376	38798851
	305.04	2709045	11877382	103725310		302.357	1309074	218114085			303.157	3534044	153382429			302.307	127710516	80351039			303.407	175173218	40998402
	306.489	1904300	11098303	103792590		303.805	6635580	216437484			304.605	8171129	150534848			303.755	127554791	80018917			304.855	174730407	39908637
	307.937	2953462	9671121	103606381		305.254	5151681	220129368			306.054	7516395	152786853			305.204	126277188	81580499			306.304	176741879	42073161
	309.386	2233410	10077545	103983871		306.703	3136564	217181306			307.503	6859640	155706299			306.653	124943705	81873894			307.753	172193554	40646979
	310.835	1585678	9832713	104379126		308.151	3408585	216941030			308.951	279337	153428229			308.101	122956947	85029884			309.201	172507356	40233453
	312.283	1990870	11173523	104929127		309.6	4072214	221682650			310.4	4953380	154323764			309.55	128055259	83679719			310.65	174366707	38194339
	313.732	1564263	10874451	104038824		311.048	2761749	216610588			311.848	4502704	157091706			310.998	124494134	83940803			312.098	171335999	38729812
	315.18	1258846	10305067	103784604		312.497	2997965	217935174			313.297	5721013	155613413			312.447	124080759	84181865			313.547	168024075	39491643
	316.629	1704712	11531456	105537062		313.946	4979527	220663338			314.746	4918189	154173917			313.896	124730290	86274302			314.996	173062347	41099815
	318.078	641780	9627957	105248030		315.394	5192265	218138314			316.194	2268727	155059032			315.344	122447986	83962025			316.444	172906469	43700744
	319.526	1119077	10287497	104561435		316.843	5931864	219745816			317.643	1730233	153100634			316.793	122092334	85088141			317.893	174484986	36879723
	320.975	792016	11434235	104325242		318.292	5790735	218195394			319.092	3375021	155772342			318.242	120696014	86390432			319.342	174513233	41724624
	322.424	2267649	9199910	103926604		319.74	2987754	219385237			320.54	4640832	154022473			319.69	119199081	88033943			320.79	168787404	42441920
	323.872	1640817	10599356	105200209		321.189	5479678	217587180			321.989	4249676	154601273			321.139	117948953	88123333			322.239	172383621	40435979
	325.321	1239448	9294075	104612106		322.638	5848152	219131287			323.438	4257126	155846164			322.588	116976198	86426923			323.688	172110540	43207083
	326.77	1827615	10422768	104529987		324.086	4705832	219466394			324.886	5128619	154690397			324.036	118591888	89934191			325.136	172078342	40645104
	328.218	1716579	9773123	104379064		325.535	7277186	218097604			326.335	4901490	153786158			325.485	120944737	92596042			326.585	172203879	39249886
	329.667	1102661	9945163	105303267		326.984	5182469	219641269			327.784	3426818	156339214			326.934	115120405	89771746			328.034	171834363	41760686
	331.116	1837406	10501090	104046220		328.432	2647620	218415449			329.232	4990338	157113580			328.382	117579196	93133387			329.482	167509947	44110419
	332.564	1867571	10537223	104246080		329.881	4179568	219899025			330.681	4099160	156553875			329.831	115536378	90280487			330.931	170634041	43264873
	334.013	1144350	10401489	103805143		331.33	2787781	218480732			332.13	4614396	157292235			331.28	114519005	95770780			332.38	165961344	42702894
	335.462	1805294	10870028	102765291		332.778	5742252	217579292			333.578	2003416	156334854			332.728	115620650	94139044			333.828	170700930	42576239
	336.91	1049777	10560000	103607727		334.227	4699428	219999749			335.027	4891689	155118289			334.177	114915798	96217560			335.277	168392986	44914571
	338.359	1167304	9958128	102646676		335.676	3117256	220617999			336.476	4951789	156059261			335.626	115467055	93760051			336.726	168130512	43545024
	339.808	2125252	10198125	103470824		337.124	3496282	217116911			337.924	3475436	155921172			337.074	111418049	98244451			338.174	166763798	42437150
	341.256	830480	11212187	102026668		338.573	3342001	217384174			339.373	4913162	154438404			338.523	112090517	96366886			339.623	170706379	42374532
	342.705	1664969	10212769	101859926		340.021	1797558	218425531			340.821	1050348	155387012			339.971	112519910	97235009			341.071	171525355	43114336
	344.153	2198480	9695007	103060290		341.47	4857327	218208798			342.27	3921120	158031818			341.42	110890525	97077816			342.52	168524603	41955573
	345.602	669331	10033231	103867036		342.919	4375687	216892866			343.719	5217359	158385421			342.869	110780923	97519494			343.969	171076987	44348415
	347.051	1406158	11006248	102019474		344.367	3971907	217695509			345.167	5500848	155327237			344.317	110131601	100154554			345.417	168111524	46136740
	348.499	783415	9322382	103187902		345.816	3515572	217707685			346.616	4655109	156398049			345.766	108788474	99504574			346.866	167334939	47950230
	349.948	2121964	10434764	103217952		347.265	3191316	220848755			348.065	6007278	154648979			347.215	108175188	101103706			348.315	168949049	47997804
	351.397	1431968	11394948	103847459		348.713	3087151	217663573			349.513	4399400	156869699			348.663	109308933	103400402			349.763	166690440	46076138
	352.845	1102729	10877679	102816012		350.162	3944181	217101874			350.962	2219273	158712781			350.112	109404688	102529416			351.212	168288687	44057285
	354.294	2404249	9866959	102939969		351.611	2145884	220219575			352.411	3930392	157813309			351.561	106302444	102502670			352.661	167482267	43893170
	355.743	1166153	10939692	103015283		353.059	2916787	217290479			353.859	4224385	155523346			353.009	105960196	104417977			354.109	166247900	47084156
	357.191	1524847	11236157	103156547		354.508	4367675	217942041			355.308	5211792	154854240			354.458	106788778	105072125			355.558	167626819	46536787
	358.64	1884202	9642974	103441014		355.957	4109823	217998793			356.757	4401281	157148132			355.907	103747811	102981085			357.007	167912888	46842904
	360.089	1409519	10359225	103296597		357.405	2249470	217519148			358.205	4718429	154041524			357.355	104167275	105647178			358.455	169976667	48097218
	361.537	1278017	11543996	103130665		358.854	1860406	218080791			359.654	4208657	156284101			358.804	106343650	106113231			359.904	164746953	46643261
	362.986	2305092	9605770	103013000		360.303	4640275	218613738			361.103	4349809	153410549			360.253	100605047	108881020			361.353	165336081	46987288
	364.435	2229796	11311267	103431344		361.751	5097050	219032090			362.551	3766052	157289183			361.701	104547073	108931349			362.801	165435460	49055498
	365.883	961337	10054906	103415362		363.2	2033595	218943150			364	4108530	156238123			363.15	101992076	108029026			364.25	164254777	47697178
	367.332	599081	10664794	103813494		364.649	2808354	219941173			365.449	6076364	157319629			364.599	98040683	109954445			365.699	167271770	49066564
	368.781	600358	10919348	104573884		366.097	4951538	219583763			366.897	3716247	155086793			366.047	99135883	109910516			367.147	167570360	49711070
	370.229	1475043	9187893	103051614		367.546	2545199	216494443			368.346	3975977	155049021			367.496	98439964	109642973			368.596	166368491	49906546
	371.678	1046451	9966586	103635027		368.994	4664065	221739126			369.794	5600693	154315817			368.944	98338095	112346184			370.044	165874640	49361305
	373.126	1540752	9907960	103013768		370.443	4379131	217197139			371.243	4230018	155191502			370.393	99621679	110053917			371.493	166076457	52738536
	374.575	1826956	10701808	104618230		371.892	1776611	217624779			372.692	3890330	155238503			371.842	96768505	112561818			372.942	164469987	48346099
	376.024	2481111	10650270	103417788		373.34	3579511	216614864			374.14	2431861	153855852			373.29	94967038	112989932			374.39	168696078	48997252
	377.472	1442507	10237705	103848156		374.789	5929494	214696681			375.589	888527	156264161			374.739	94421392	114244700			375.839	167440381	52836959
	378.921	2249497	10158414	104725878		376.238	1343090	217099680			377.038	3546477	154360823			376.188	93615859	116051401			377.288	167808654	51288595
	380.37	1904753	9825053	103518784		377.686	4333426	218296771			378.486	1049252	155799414			377.636	91579359	116935521			378.736	163957473	51048354
	381.818	715659	9433562	101946533		379.135	5298816	217864701			379.935	5972110	154506077			379.085	94291621	117987796			380.185	164226026	48408183
	383.267	1889818	10642674	103717380		380.584	4334388	218323154			381.384	4284644	155751990			380.534	91393114	119202000			381.634	165798257	51457733
						382.032	2586945	219572603								381.982	90197009	116895468
						383.481	4354690	218955418								383.431	91674578	120885109
						384.93	2096898	217953853								384.88	88768992	115976762
						386.378	2881681	219083804								386.328	86742094	119901760
						387.827	2754552	217581061								387.777	90358245	121387040
						389.276	1529708	218460387								389.226	85949743	123387323
						390.724	4751573	218518813								390.674	88133086	121960204
						392.173	4073917	218113605								392.123	84972504	123377550
						393.622	2419344	217604010								393.572	83096882	125328285
						395.07	5202783	216483249								395.02	83032858	125395832
						396.519	2715619	216730583								396.469	81407526	126465144
						397.967	2020441	215701090								397.917	78593089	128050094
						399.416	2340520	219621652								399.366	79440578	127076858
						400.865	3009669	216959625								400.815	81363581	127867819
						402.313	2279003	218507957								402.263	76501717	131564142
						403.762	3702222	219174949								403.712	76672571	130474367
						405.211	5953345	216794583								405.161	76277877	132143933
						406.659	4971705	216225109								406.609	77032022	130948419
						408.108	4421302	217096237								408.058	78052517	133412030
						409.557	2507533	216255040								409.507	74233485	134664754
						411.005	6028329	214907067								410.955	71470173	137265038
						412.454	1877398	215806094								412.404	71291349	134987593
						413.903	2999919	218656401								413.853	68995816	135699478
						415.351	3430537	219740354								415.301	70118831	137371033
						416.8	4552348	217521740								416.75	69112754	135625090
						418.249	6200905	216958342								418.199	69773362	137726153
						419.697	3216815	218054575								419.647	67439563	140150673
						421.146	3972588	218705943								421.096	64835880	137745532
						422.595	2325567	218124091								422.545	67221242	140226735
						424.043	4384578	216872232								423.993	66597990	144546735
						425.492	5598398	218394056								425.442	67132626	141221459
						426.94	4557346	218529935								426.89	63003320	143910609
						428.389	2941746	216419293								428.339	62453393	146759501
						429.838	2720926	217803623								429.788	59454756	142357175
						431.286	3229507	218464323								431.236	62035456	146097288
						432.735	2592871	216672208								432.685	58681453	145094025
						434.184	3344172	217058629								434.134	58202201	144770154
						435.632	5371588	217275988								435.582	58170722	146168132
						437.081	3750350	214420527								437.031	58167235	150769392
						438.53	2545948	217157937								438.48	55003927	152061158
						439.978	4246192	216861623								439.928	56641784	150176871
						441.427	1925312	217484939								441.377	56423327	153141280
						442.876	3294487	217935721								442.826	54507305	151537423
						444.324	1904053	216805151								444.274	54567624	154044081
						445.773	5624144	215571982								445.723	52692219	154925033
						447.222	1697735	214183667								447.172	52467989	153484075
						448.67	3523491	214564395								448.62	52391693	155413576
						450.119	2586056	217545456								450.069	47940073	155603960
						451.568	2601212	215740277								451.518	50347954	156550071
						453.016	467537	216876926								452.966	47491577	157129966
						454.465	5369577	217199642								454.415	48344606	159300000
						455.913	3404634	215715784								455.863	47535766	157048355
						457.362	426145	215132249								457.312	44733073	159509380
						458.811	3755843	216816239								458.761	46115050	161941295
						460.259	4180641	214631930								460.209	45924232	161539242
						461.708	1831638	216119873								461.658	44022774	163667819
						463.157	5226304	213253251								463.107	41925399	161809072
						464.605	2559464	218521259								464.555	41022162	163781112
						466.054	3129564	214998082								466.004	43689041	160161673
						467.503	1906109	213500443								467.453	39980365	164983026
						468.951	5622779	215395729								468.901	43770716	166791336
						470.4	1198535	213218680								470.35	39280814	168168376
						471.849	4318327	214724452								471.799	39852488	170520563
						473.297	5142802	217397710								473.247	37786079	168545377
						474.746	3779475	214186577								474.696	36077333	169129907
						476.195	3437250	216880783								476.145	37940350	173097865
						477.643	2972378	216140193								477.593	36285978	169979693
						479.092	3807436	218411086								479.042	37927647	172356899
						480.541	4301168	216351497								480.491	38761235	170139416
						481.989	2157962	214512661								481.939	35513594	173039520
						483.438	4190947	216012766								483.388	35392434	171675832
						484.886	4635968	214359417								484.836	34572135	176561880
						486.335	3775611	216177067								486.285	34042211	177231469
						487.784	1014366	214153149								487.734	34661193	175520011
						489.232	3647774	216223242								489.182	33340821	177476441
						490.681	1659956	216145914								490.631	33693468	175779968
						492.13	4039547	215801818								492.08	31594783	180309322
						493.578	3659297	217042394								493.528	33496097	178582876
						495.027	3487317	216880749								494.977	31135640	180386571
						496.476	3296626	214570598								496.426	31250297	178209491

## Sheet: Fig4c
Figure 4c
	ScVip1PD – catalyzed hydrolysis of 1,5-InsP8					ScVip1PD – catalyzed hydrolysis of 1,5-InsP8
	0 mM NaNO3					25 mM NaNO3
	Time (min)	1,5-InsP8	InsP6	5-InsP7		Time (min)	1,5-InsP8	5-InsP7
	0	163404252	14345512	10080274		0	155572789	9832372
	9.51532	71742884	11980516	9531801		7.23198	115819269	9279906
	9.51532	71482269	12000657	9911790		7.23198	117563533	5184537
	10.964	70702156	12673942	11175260		8.68063	119494832	4795322
	12.4126	69991862	11371939	11903259		10.1293	115968745	7988873
	13.8613	68594073	10824501	13093009		11.5779	116821491	8779204
	15.3099	67729925	11850248	13197971		13.0266	115862363	7764465
	16.7586	65742920	11124300	15152263		14.4752	118336707	9337529
	18.2072	64477148	11378184	16364335		15.9239	117647874	7697412
	19.6559	64056978	11480959	18246640		17.3725	116508464	11424376
	21.1045	61096578	12482222	19652046		18.8212	116753351	9813024
	22.5532	60938833	10373320	20142770		20.2698	115916146	9067002
	24.0018	59153826	10340571	21827465		21.7185	112679345	9851826
	25.4505	57278868	11334847	23154393		23.1671	115200108	8442140
	26.8991	55663573	10211145	23557814		24.6158	114319758	11800312
	28.3478	53811011	11143725	24459607		26.0644	112221858	11627969
	29.7964	53275455	10708010	26916116		27.5131	114376928	11666601
	31.2451	50522748	10847114	28845286		28.9617	114512945	10881025
	32.6937	50580477	11166331	28692943		30.4104	112173246	13606226
	34.1424	49165193	11205109	29688372		31.859	113865577	10958710
	35.591	47046201	10621924	31421122		33.3077	113460911	13747409
	37.0397	47308432	10275821	32137057		34.7563	114387947	14641512
	38.4883	44895675	11862469	33566581		36.205	111603538	11590715
	39.937	42859858	10593711	35152834		37.6536	109709512	11758717
	41.3856	42909645	10636106	36705270		39.1023	112173408	11612950
	42.8343	40385172	11247895	37376381		40.5509	109863448	15007418
	44.2829	39635814	11633759	37888258		41.9996	109864648	12243515
	45.7316	36536494	10647770	39519942		43.4482	108706325	11794027
	47.1802	37080323	10291663	39777569		44.8969	107775025	13945898
	48.6289	34331955	11621713	41789989		46.3455	106191761	15786771
	50.0775	33375468	10529439	42696667		47.7942	106924001	13416698
	51.5262	31852916	11612577	44148848		49.2428	103548339	14579349
	52.9748	31567281	10934226	43828584		50.6915	106911875	15548310
	54.4235	28594190	10698130	45227513		52.1401	106583836	14299939
	55.8721	27459807	10048359	45511671		53.5888	108946182	15280763
	57.3208	25961122	10326360	47295882		55.0374	106480380	13099116
	58.7694	25523924	11123035	48659889		56.4861	104280489	12642275
	60.2181	24400753	11112230	49070369		57.9347	106907732	15089230
	61.6667	23179922	10066973	50662861		59.3834	105479552	14051551
	63.1154	21270101	11460697	50375285		60.832	106364014	15128488
	64.564	21053672	11030495	52291850		62.2807	106199310	17224386
	66.0127	19789020	10350549	53851674		63.7293	106423242	19625720
	67.4613	18664841	10645453	54215713		65.178	107515454	17550250
	68.91	17538848	11587129	54678895		66.6266	105585824	17130390
	70.3586	16780576	10304950	55451712		68.0753	107733819	17872130
	71.8073	15219687	10116611	56921665		69.5239	108437847	18856661
	73.2559	14823216	10036635	57727598		70.9726	104836533	15650502
	74.7046	14390593	10698765	57591229		72.4212	105415375	15391594
	76.1532	12889045	10138645	58098585		73.8699	105185815	18436562
	77.6019	13255503	9953697	60218543		75.3185	102702270	19327493
	79.0505	11301768	11798560	62417487		76.7672	100905303	17920479
	80.4992	12098708	11160976	68512816		78.2158	102283494	19031798
	81.9478	10493665	10498398	71466551		79.6645	103761288	18885078
	83.3965	11157559	10315112	72034012		81.1131	106792622	21018297
	84.8451	10545253	11400454	72152355		82.5618	104089321	21106405
	86.2938	9532907	11091869	74308588		84.0104	102483049	19508106
	87.7424	9208445	9497093	74821555		85.4591	103097660	20523868
	89.1911	8922241	11549395	74502898		86.9077	103104390	19473125
	90.6397	8298414	10787535	75801516		88.3564	103830180	22125681
	92.0884	8029085	10705644	76814684		89.805	102597250	21892656
	93.537	7162656	11008190	78593499		91.2537	99335989	22647829
	94.9857	7989930	9277683	77741429		92.7023	100852348	22053546
	96.4343	6143059	10489139	79471969		94.151	101509653	22703075
	97.883	5731636	11114143	78533304		95.5996	99552917	22257447
	99.3316	6258351	9517626	79723017		97.0483	96647678	23090106
	100.78	6103266	11108896	79988348		98.4969	99650414	22692185
	102.229	6646182	10709205	80737604		99.9456	98577334	20517352
	103.678	5992935	10794763	81128900		101.394	100689738	23234475
	105.126	5775374	10558856	81603919		102.843	101239786	22926607
	106.575	5127308	10100283	84244975		104.292	99828732	24838555
	108.024	5104544	10393186	84533273		105.74	100402418	22172498
	109.472	4756824	9620125	87476146		107.189	101149734	23319263
	110.921	4172520	10790781	85683117		108.637	103332266	25464568
	112.369	4137744	9788465	86122650		110.086	100282148	25838570
	113.818	4562603	10062179	88023371		111.535	100948862	23781214
	115.267	3678099	10044609	87991329		112.983	101617151	26434424
	116.715	3786159	11128935	88202563		114.432	99979939	24685469
	118.164	3318631	11384701	88489802		115.881	99364163	27881522
	119.613	4593840	11537524	89434730		117.329	97632000	27063116
	121.061	4532176	11240853	88378874		118.778	96385280	28493767
	122.51	4664041	10788302	88852741		120.227	100013348	29342941
	123.959	3131609	11243862	89504956		121.675	100409658	27146760
	125.407	3456198	12204271	88680086		123.124	100834868	28345482
	126.856	3118431	10640243	90364135		124.573	97496831	29427526
	128.305	2373986	10597770	89532400		126.021	98136594	28714583
	129.753	3891097	9690936	89761759		127.47	99626081	29024404
	131.202	2980994	9921522	89775139		128.919	98109476	28692973
	132.651	3745286	10314451	90688680		130.367	96407107	27438909
	134.099	2580271	10342175	91458801		131.816	98756502	27494941
	135.548	2374443	10423693	92316741		133.265	97004077	33379526
	136.997	2756242	10869476	93347161		134.713	95092270	30494459
	138.445	1620657	11508187	92619196		136.162	98019624	29607328
	139.894	3447370	11124951	93482620		137.61	97799443	31766618
	141.342	3197370	10022537	92384385		139.059	95062496	31920563
	142.791	2764863	10341143	93673853		140.508	97878758	32058828
	144.24	2634052	11070627	93473617		141.956	96553420	34235234
	145.688	2894820	9957069	92300336		143.405	95340809	34698456
	147.137	2838558	10284381	93349190		144.854	94130555	32124026
	148.586	3176774	10107414	93282506		146.302	95808041	34113633
	150.034	3501788	11000094	93249235		147.751	95725891	33199918
	151.483	2537298	9713174	93172779		149.2	92168241	32503244
	152.932	1440841	8982789	93436221		150.648	92801939	34697268
	154.38	2864219	10626495	93464894		152.097	92760964	34645515
	155.829	2271133	9189490	94861754		153.546	93799349	35136794
	157.278	2076171	9829649	93292141		154.994	93942226	35954323
	158.726	2617508	9670816	93658382		156.443	93873342	37383769
	160.175	2153838	10308840	93356517		157.892	93644532	33892590
	161.624	1677536	10753386	94375081		159.34	93872990	37216078
	163.072	2477989	10090852	93192041		160.789	92553625	37086598
	164.521	1642991	10946255	93442701		162.238	93398863	38739062
	165.97	2094161	10026920	93373562		163.686	92121322	36865463
	167.418	2441893	9093181	93836373		165.135	91390127	39889052
	168.867	1294861	10040737	94503555		166.583	89387992	36265531
	170.315	1553618	9351006	94120362		168.032	92798605	39548337
	171.764	1769582	9875554	94729775		169.481	89923383	40226696
	173.213	2148538	10155996	93258109		170.929	90131017	38428939
	174.661	1672897	10446758	95106041		172.378	88590881	39640629
	176.11	2704417	10255420	94693294		173.827	90594748	38208032
	177.559	1439631	10999294	94803642		175.275	88754535	38747542
	179.007	1763433	10065060	93128133		176.724	90684719	39722444
	180.456	1559222	9579998	93891295		178.173	88348568	41786747
	181.905	2311775	9660802	94223033		179.621	90213342	40169735
	183.353	1677641	11523357	93839877		181.07	87820596	43951024
	184.802	2406657	10113616	94130847		182.519	90626177	45264638
	186.251	2054978	10632310	93993803		183.967	88210005	41910680
	187.699	2567114	10989591	96762515		185.416	87338851	41972836
	189.148	2313517	10216133	99552930		186.865	88928732	45586644
	190.597	1338914	9961295	99488495		188.313	89185120	43309544
	192.045	1238695	8808153	100186974		189.762	88463109	43548274
	193.494	2652690	10558388	99003291		191.211	89181678	45614946
	194.943	2486721	9833699	98847230		192.659	88862424	46302385
	196.391	528471	9634514	99806961		194.108	86037666	45364557
	197.84	1091294	10718347	98859310		195.556	87127869	46597344
	199.288	2409928	10233793	99446705		197.005	86603376	46449915
	200.737	1776434	10533045	99331029		198.454	85775204	46547696
	202.186	1995823	9454154	99432355		199.902	84677288	46585896
	203.634	887067	10364869	98772495		201.351	86505636	47074454
	205.083	1367682	9286667	99727348		202.8	84559520	49075003
	206.532	1709033	9094998	100649820		204.248	83756709	49084566
	207.98	2900470	10294070	100924555		205.697	84414423	47279170
	209.429	1586091	10980340	100312845		207.146	84640793	46931939
	210.878	2090777	10158725	100930583		208.594	85405983	49029069
	212.326	584719	11252421	101017152		210.043	83680278	50689119
	213.775	251923	11270843	101070978		211.492	83282094	48373904
	215.224	1762038	10028825	101338336		212.94	82450145	49039082
	216.672	3069350	10077057	101356634		214.389	81498651	50891194
	218.121	1212288	9403251	100349889		215.838	83004195	52145943
	219.57	2183453	10244108	100416519		217.286	80386839	50346701
	221.018	636517	10082808	100825295		218.735	81411660	50442984
	222.467	1957606	11026113	100305807		220.184	81558562	49508446
	223.916	1970668	9786172	101705457		221.632	82536517	51486355
	225.364	1616643	10087904	100172542		223.081	81703667	53117752
	226.813	1328327	9605842	100290774		224.529	78207837	53231679
	228.261	1092992	10361698	100291974		225.978	83303041	55603835
	229.71	3053744	9947310	100406862		227.427	79132572	52432369
	231.159	1815516	10014174	99944868		228.875	81246052	57009869
	232.607	1629262	10801708	100228968		230.324	81578202	56293349
	234.056	1437602	9661426	99402624		231.773	78443724	54132289
	235.505	1966485	10851223	100116635		233.221	79140586	54978920
	236.953	2200255	9418699	99850082		234.67	79633485	56034042
	238.402	914722	9732508	103799380		236.119	80386180	54589563
	239.851	1962790	10928189	104072640		237.567	75552671	57983455
	241.299	1633358	10032083	103492974		239.016	77662683	56776485
	242.748	1037879	9166843	103984073		240.465	77563850	57096402
	244.197	1161903	9873616	103792889		241.913	76765219	55971955
	245.645	1436917	11206079	103870789		243.362	77029728	58733470
	247.094	1409336	9200020	104106173		244.811	76094665	59598176
	248.543	1378749	10471166	104319304		246.259	76454098	57575035
	249.991	2048016	9550162	104418965		247.708	75033659	58982144
	251.44	1225435	9933876	104915772		249.157	75060166	62175955
	252.889	1921941	9090546	103631246		250.605	72897851	62598895
	254.337	812217	9944832	104437801		252.054	74749517	61230243
	255.786	1339554	10443886	104597188		253.502	75269669	61655565
	257.234	1074299	10633767	104178886		254.951	74617671	61000269
	258.683	1561097	10740940	104132710		256.4	72401211	62209384
	260.132	1989977	9879980	103603562		257.848	72368749	60380019
	261.58	2522150	10931891	104642664		259.297	70361335	61705034
	263.029	1321054	10557868	102443982		260.746	75724009	63588730
	264.478	1780978	10844472	103884315		262.194	70996062	63190530
	265.926	2081543	10355465	103778375		263.643	70913307	63641107
	267.375	1187453	10621832	103685125		265.092	73174545	66563385
	268.824	2492138	9903882	104146441		266.54	67957829	64853977
	270.272	1631130	10058416	104646604		267.989	71191612	67577845
	271.721	1495051	10743444	104768583		269.438	69797256	66184440
	273.17	513439	10390626	103880730		270.886	69708827	68950773
	274.618	930643	10105202	104784513		272.335	69781991	64341059
	276.067	1587717	9623512	104459323		273.784	70016067	68330205
	277.516	794660	10411874	103754170		275.232	71010285	66014965
	278.964	2312918	10219554	103808099		276.681	73672107	67529797
	280.413	496622	10196230	104277052		278.13	74203853	71953962
	281.862	1353696	10447814	103440737		279.578	73093036	71733987
	283.31	748785	9754650	104178644		281.027	74662993	69726530
	284.759	1751640	11013463	104392101		282.475	70998931	71860238
	286.207	1393108	10305844	104805304		283.924	70149248	68934485
	287.656	940488	9211961	103526703		285.373	70502152	72247232
	289.105	1624667	10746179	103838737		286.821	70991782	71984253
	290.553	1042205	11208095	104753914		288.27	70725658	72229261
	292.002	2270486	9001604	104174393		289.719	70270442	72036716
	293.451	1871281	10361898	103020870		291.167	69960880	72755673
	294.899	1279001	11343232	104074966		292.616	69328286	72706301
	296.348	964202	10996254	102657620		294.065	69849427	75815658
	297.797	1205795	10504374	103971753		295.513	69540191	72963002
	299.245	2211304	10653903	104975688		296.962	68142378	73159344
	300.694	2651911	10419423	105236180		298.411	68390755	76215971
	302.143	1211167	9147552	103337837		299.859	68604198	75410784
	303.591	1146932	10219252	104428324		301.308	66525092	73714693
	305.04	2709045	11877382	103725310		302.757	65719990	76199646
	306.489	1904300	11098303	103792590		304.205	65552550	76632275
	307.937	2953462	9671121	103606381		305.654	67412215	74713789
	309.386	2233410	10077545	103983871		307.103	68619773	78103043
	310.835	1585678	9832713	104379126		308.551	63698715	77320722
	312.283	1990870	11173523	104929127		310	64971197	77335609
	313.732	1564263	10874451	104038824		311.448	65616028	76646272
	315.18	1258846	10305067	103784604		312.897	63106169	78024897
	316.629	1704712	11531456	105537062		314.346	63775495	81784232
	318.078	641780	9627957	105248030		315.794	65465071	84867510
	319.526	1119077	10287497	104561435		317.243	65468254	81087685
	320.975	792016	11434235	104325242		318.692	63353081	83112522
	322.424	2267649	9199910	103926604		320.14	64582758	80635233
	323.872	1640817	10599356	105200209		321.589	64387010	82539796
	325.321	1239448	9294075	104612106		323.038	61662699	86218820
	326.77	1827615	10422768	104529987		324.486	63071500	83534419
	328.218	1716579	9773123	104379064		325.935	62926980	85121495
	329.667	1102661	9945163	105303267		327.384	59123280	86310677
	331.116	1837406	10501090	104046220		328.832	63241762	84570724
	332.564	1867571	10537223	104246080		330.281	62003308	83547382
	334.013	1144350	10401489	103805143		331.73	62146352	87314451
	335.462	1805294	10870028	102765291		333.178	59623867	85607328
	336.91	1049777	10560000	103607727		334.627	60062234	88855072
	338.359	1167304	9958128	102646676		336.076	56203793	89546317
	339.808	2125252	10198125	103470824		337.524	60685463	89262658
	341.256	830480	11212187	102026668		338.973	59564389	89525025
	342.705	1664969	10212769	101859926		340.421	58885996	89311080
	344.153	2198480	9695007	103060290		341.87	60272833	89973265
	345.602	669331	10033231	103867036		343.319	58017244	91790254
	347.051	1406158	11006248	102019474		344.767	54579091	89695716
	348.499	783415	9322382	103187902		346.216	56339513	92390380
	349.948	2121964	10434764	103217952		347.665	56135733	91924586
	351.397	1431968	11394948	103847459		349.113	55298215	92546663
	352.845	1102729	10877679	102816012		350.562	56284219	91093489
	354.294	2404249	9866959	102939969		352.011	55129569	92846316
	355.743	1166153	10939692	103015283		353.459	56352489	94038453
	357.191	1524847	11236157	103156547		354.908	52254033	95466594
	358.64	1884202	9642974	103441014		356.357	50405716	93007553
	360.089	1409519	10359225	103296597		357.805	52215779	91884338
	361.537	1278017	11543996	103130665		359.254	53163128	95195662
	362.986	2305092	9605770	103013000		360.703	53895153	94249117
	364.435	2229796	11311267	103431344		362.151	51776667	95271144
	365.883	961337	10054906	103415362		363.6	52891094	94246988
	367.332	599081	10664794	103813494		365.049	52658322	97068947
	368.781	600358	10919348	104573884		366.497	49586410	96513320
	370.229	1475043	9187893	103051614		367.946	50307036	95432922
	371.678	1046451	9966586	103635027		369.394	49118564	98575846
	373.126	1540752	9907960	103013768		370.843	50190675	95560550
	374.575	1826956	10701808	104618230		372.292	50564044	100522318
	376.024	2481111	10650270	103417788		373.74	46627150	97512482
	377.472	1442507	10237705	103848156		375.189	50538087	98753030
	378.921	2249497	10158414	104725878		376.638	48304056	99842629
	380.37	1904753	9825053	103518784		378.086	48783221	98829812
	381.818	715659	9433562	101946533		379.535	48407169	101706203
	383.267	1889818	10642674	103717380		380.984	48468535	103935255

## Sheet: Fig5c
Figure 5c
	ScVip1PD – catalyzed hydrolysis of 1,5-InsP8					ScVip1PD R547A-H548A-R551A – catalyzed hydrolysis of 1,5-InsP8					ScVip1PD P553V-G646V-G647A – catalyzed hydrolysis of 1,5-InsP8					ScVip1PD H651A – catalyzed hydrolysis of 1,5-InsP8					ScVip1PD C793A – catalyzed hydrolysis of 1,5-InsP8
	Time (min)	1,5-InsP8	InsP6	5-InsP7		Time (min)	1,5-InsP8	5-InsP7			Time (min)	1,5-InsP8	5-InsP7			Time (min)	1,5-InsP8	5-InsP7			Time (min)	1,5-InsP8	5-InsP7
	0	163404252	14345512	10080274		0	130161811	8455939			0					0	149838446	8566555			0	155416142	11073559
	9.51532	71742884	11980516	9531801		6.94865	110394241	12407674			6.73198	84733387	5526105			9.56532	141971211	9951562			6.53198	162585798	13492125
	9.51532	71482269	12000657	9911790		6.94865	113076624	14454647			6.73198	85487334	6942927			9.56532	141604520	10853821			6.53198	164572940	13242465
	10.964	70702156	12673942	11175260		8.3973	109214490	14641530			8.18063	84675290	8449144			11.014	141762984	8961234			7.98063	163445005	12562894
	12.4126	69991862	11371939	11903259		9.84595	111613824	17704178			9.62928	83776504	7966436			12.4626	142081926	8905916			9.42928	164726631	18184263
	13.8613	68594073	10824501	13093009		11.2946	107787766	20344520			11.0779	84676329	8436776			13.9113	142516417	8886583			10.8779	160217184	15350728
	15.3099	67729925	11850248	13197971		12.7432	106258877	23135943			12.5266	84064641	9039288			15.3599	139684471	9464041			12.3266	160589718	16721616
	16.7586	65742920	11124300	15152263		14.1919	103602108	21088785			13.9752	83537218	8856116			16.8086	139792672	8564953			13.7752	161706904	16637326
	18.2072	64477148	11378184	16364335		15.6405	102402503	23571618			15.4239	82017540	9375419			18.2572	139495362	11582200			15.2239	163093183	17908142
	19.6559	64056978	11480959	18246640		17.0892	100455057	27139550			16.8725	84634496	9751424			19.7059	139378839	11138723			16.6725	161350310	15901251
	21.1045	61096578	12482222	19652046		18.5378	101663883	28168335			18.3212	82002690	9786809			21.1545	140369398	12819783			18.1212	159576146	20896506
	22.5532	60938833	10373320	20142770		19.9865	97414707	29242700			19.7698	82561432	9223030			22.6032	139185485	12599054			19.5698	161616006	20855447
	24.0018	59153826	10340571	21827465		21.4352	97083643	32930384			21.2185	81493563	9748127			24.0518	136512028	10607360			21.0185	159583488	20826455
	25.4505	57278868	11334847	23154393		22.8838	94673349	35871994			22.6671	82153639	9738945			25.5005	137918402	11215199			22.4671	159202085	23117302
	26.8991	55663573	10211145	23557814		24.3325	92837411	36201329			24.1158	82179618	8902135			26.9491	136617216	15175076			23.9158	158273001	22895683
	28.3478	53811011	11143725	24459607		25.7811	91287344	39993243			25.5644	81803560	10175218			28.3978	136809045	15051765			25.3644	157872377	25359117
	29.7964	53275455	10708010	26916116		27.2297	90084985	42820924			27.0131	83418493	10178632			29.8464	136097019	14858870			26.8131	157806276	26231691
	31.2451	50522748	10847114	28845286		28.6784	88722900	45608422			28.4617	82780955	12175922			31.2951	134339159	15081921			28.2617	160260337	28678271
	32.6937	50580477	11166331	28692943		30.1271	86009573	47801125			29.9104	80435718	11829688			32.7437	136862206	16099881			29.7104	158557654	25019135
	34.1424	49165193	11205109	29688372		31.5757	84716102	48313329			31.359	81500806	13112465			34.1924	134540047	15060279			31.159	156251374	30553204
	35.591	47046201	10621924	31421122		33.0243	84316522	52150693			32.8077	80397487	11503983			35.641	135585977	17614594			32.6077	155780936	29927117
	37.0397	47308432	10275821	32137057		34.473	81711928	54681917			34.2563	79336898	12495729			37.0897	135516969	16872583			34.0563	154398458	28376629
	38.4883	44895675	11862469	33566581		35.9216	80615218	57093295			35.705	79328941	12030704			38.5383	134198244	16437118			35.505	156962300	31278737
	39.937	42859858	10593711	35152834		37.3703	77733375	60143657			37.1536	80920684	13460875			39.987	137953349	18596544			36.9536	154462827	31113382
	41.3856	42909645	10636106	36705270		38.819	77549597	63174026			38.6023	79304788	14096071			41.4356	137233704	19586640			38.4023	152153101	33995254
	42.8343	40385172	11247895	37376381		40.2676	73934528	66809889			40.0509	79083383	13848625			42.8843	134804050	20879945			39.8509	155663019	33741674
	44.2829	39635814	11633759	37888258		41.7163	71904977	70964924			41.4996	79646366	13616933			44.3329	137006904	20000434			41.2996	152217288	33589753
	45.7316	36536494	10647770	39519942		43.1649	70959671	74279348			42.9482	78541781	15370599			45.7816	136278781	18260969			42.7482	151070200	35840732
	47.1802	37080323	10291663	39777569		44.6135	68909888	73866802			44.3969	79312087	15509344			47.2302	136963769	20585803			44.1969	149728363	37499110
	48.6289	34331955	11621713	41789989		46.0622	66231173	77048227			45.8455	78433625	15269434			48.6789	136784119	20733195			45.6455	151853549	36506255
	50.0775	33375468	10529439	42696667		47.5108	61319480	78992139			47.2942	78356334	16034632			50.1275	136018836	19985233			47.0942	151611192	36626642
	51.5262	31852916	11612577	44148848		48.9595	60127381	81924151			48.7428	77251809	15446699			51.5762	135000641	22321326			48.5428	147868246	40392739
	52.9748	31567281	10934226	43828584		50.4081	56641363	83628903			50.1915	78832329	17276154			53.0248	137475688	23217217			49.9915	150484244	40432757
	54.4235	28594190	10698130	45227513		51.8568	54678819	86089842			51.6401	76581048	15318774			54.4735	135041952	23382721			51.4401	149095938	41322318
	55.8721	27459807	10048359	45511671		53.3055	52281939	90295401			53.0888	76762428	15940734			55.9221	135872218	24614157			52.8888	147295782	42491141
	57.3208	25961122	10326360	47295882		54.7541	50886359	90579707			54.5374	77547200	18149506			57.3708	132858456	24091742			54.3374	146159383	44016576
	58.7694	25523924	11123035	48659889		56.2028	46054065	92248654			55.9861	76796081	17341848			58.8194	136648688	24379952			55.7861	145899339	44501177
	60.2181	24400753	11112230	49070369		57.6514	44342663	96441444			57.4347	76134422	16882429			60.2681	134599596	25789598			57.2347	145136222	46840544
	61.6667	23179922	10066973	50662861		59.1001	42823192	101179878			58.8834	76923696	17716891			61.7167	132222834	26252471			58.6834	144193345	45950234
	63.1154	21270101	11460697	50375285		60.5487	39527725	103075209			60.332	76033208	17493901			63.1654	134488398	27668484			60.132	144636560	47779934
	64.564	21053672	11030495	52291850		61.9973	34810889	105738624			61.7807	75579867	18907128			64.614	133142296	27978938			61.5807	143406917	48309721
	66.0127	19789020	10350549	53851674		63.446	35522740	107235745			63.2293	75173536	20672222			66.0627	133782518	27059049			63.0293	145629037	52248648
	67.4613	18664841	10645453	54215713		64.8946	29578434	107683649			64.678	74734194	18600964			67.5113	134012490	28246105			64.478	142771932	50404221
	68.91	17538848	11587129	54678895		66.3433	30412032	111121740			66.1266	73702013	18050031			68.96	132082974	26065172			65.9266	141588184	52225000
	70.3586	16780576	10304950	55451712		67.7919	27784410	112821225			67.5753	73205569	18636966			70.4086	132072092	30296551			67.3753	140556517	53096574
	71.8073	15219687	10116611	56921665		69.2406	25052417	115878270			69.0239	73790455	18961686			71.8573	132629275	30465169			68.8239	143249741	52335466
	73.2559	14823216	10036635	57727598		70.6893	23404480	117807783			70.4726	73070492	18994170			73.3059	131755244	33722093			70.2726	141282207	53751351
	74.7046	14390593	10698765	57591229		72.1379	19593129	121560647			71.9212	74069557	20997661			74.7546	131896101	29176075			71.7212	141180123	55492022
	76.1532	12889045	10138645	58098585		73.5866	20083418	124455272			73.3699	72977985	20243682			76.2032	129450588	30901719			73.1699	138678535	55841435
	77.6019	13255503	9953697	60218543		75.0352	19677314	124276708			74.8185	72826900	19836932			77.6519	131070055	31961953			74.6185	140899073	56837243
	79.0505	11301768	11798560	62417487		76.4839	17607503	126318147			76.2672	73492601	21376345			79.1005	130187015	31866003			76.0672	138924439	58976204
	80.4992	12098708	11160976	68512816		77.9325	18734260	129107912			77.7158	72903126	22705404			80.5492	129312886	34594409			77.5158	141270683	56956450
	81.9478	10493665	10498398	71466551		79.3812	15072776	131688460			79.1645	73324503	22047221			81.9978	129125850	35906895			78.9645	137368744	59713305
	83.3965	11157559	10315112	72034012		80.8298	12894709	132562710			80.6131	72415838	21857642			83.4465	129098882	35617919			80.4131	137695752	61869593
	84.8451	10545253	11400454	72152355		82.2785	14192058	134863608			82.0618	70391364	21053785			84.8951	129404490	36596348			81.8618	135744877	61159832
	86.2938	9532907	11091869	74308588		83.7271	12547521	138149853			83.5104	72144200	21778435			86.3438	127749630	34044254			83.3104	133982040	62992761
	87.7424	9208445	9497093	74821555		85.1757	11075647	137405168			84.9591	72601258	23256585			87.7924	128873821	36163863			84.7591	134650366	64060349
	89.1911	8922241	11549395	74502898		86.6244	9803442	140005227			86.4077	71031189	23494293			89.2411	129932331	37699918			86.2077	135516365	63475028
	90.6397	8298414	10787535	75801516		88.073	10264369	142750503			87.8564	71949412	22823961			90.6897	130268586	39217558			87.6564	133908645	65975510
	92.0884	8029085	10705644	76814684		89.5217	10685158	142702525			89.305	70526438	23049970			92.1384	125827072	40290004			89.105	133672565	70179064
	93.537	7162656	11008190	78593499		90.9703	9279132	141360977			90.7537	69931315	23062842			93.587	128281270	38293124			90.5537	132686513	68397865
	94.9857	7989930	9277683	77741429		92.419	8055185	144645874			92.2023	70314534	23844427			95.0357	127940835	38365862			92.0023	134032601	72150447
	96.4343	6143059	10489139	79471969		93.8676	6968511	145478946			93.651	68857515	23396974			96.4843	125956441	40503510			93.451	132051889	71319529
	97.883	5731636	11114143	78533304		95.3163	8266075	146443073			95.0996	67864567	24226133			97.933	126346190	42437565			94.8996	130783806	68177637
	99.3316	6258351	9517626	79723017		96.7649	7717148	149251386			96.5483	69063476	23008991			99.3816	123294431	42840968			96.3483	128729614	72716892
	100.78	6103266	11108896	79988348		98.2136	8793936	148648335			97.9969	70561486	25438402			100.83	123894825	43103468			97.7969	131920291	73899195
	102.229	6646182	10709205	80737604		99.6623	7114335	150802985			99.4456	68971771	24960610			102.279	123113633	43806360			99.2456	128384060	73018737
	103.678	5992935	10794763	81128900		101.111	7963397	149614119			100.894	69563468	25435828			103.728	124543688	44070002			100.694	126656101	74660408
	105.126	5775374	10558856	81603919		102.56	7869928	150912379			102.343	67594950	26496576			105.176	121756825	44346387			102.143	127943721	76248078
	106.575	5127308	10100283	84244975		104.008	6468726	150388073			103.792	68642216	26152774			106.625	120230722	47838241			103.592	126214086	77748618
	108.024	5104544	10393186	84533273		105.457	8267366	151850629			105.24	67829675	25030516			108.074	121639109	48158194			105.04	122680709	77140973
	109.472	4756824	9620125	87476146		106.906	7460217	153564109			106.689	67566053	27268794			109.522	121997816	48302899			106.489	125655887	78890661
	110.921	4172520	10790781	85683117		108.354	7832140	154254911			108.137	67494568	26145818			110.971	119844440	45139360			107.937	126060704	80671651
	112.369	4137744	9788465	86122650		109.803	5749362	156129201			109.586	68117232	26126012			112.419	120177365	48447594			109.386	124744442	81516733
	113.818	4562603	10062179	88023371		111.251	3207525	152314024			111.035	67139959	27856715			113.868	119559529	48329514			110.835	124531178	81639693
	115.267	3678099	10044609	87991329		112.7	4129113	156312250			112.483	66817036	27941223			115.317	117824374	49296781			112.283	123352089	83024717
	116.715	3786159	11128935	88202563		114.149	3818643	155994207			113.932	66555185	28820629			116.765	118845473	49760441			113.732	125916390	84786603
	118.164	3318631	11384701	88489802		115.597	5121681	153026588			115.381	66851858	28137078			118.214	116514546	50349732			115.181	122009057	87164796
	119.613	4593840	11537524	89434730		117.046	4308857	156468415			116.829	66336196	26922526			119.663	117455779	53524904			116.629	122787244	88915660
	121.061	4532176	11240853	88378874		118.495	7122288	157384820			118.278	65230079	28923117			121.111	119598896	50784033			118.078	122298655	85400775
	122.51	4664041	10788302	88852741		119.943	5448503	158912039			119.727	65558172	29231468			122.56	116122191	52820155			119.527	120528307	87356553
	123.959	3131609	11243862	89504956		121.392	6345940	156758487			121.175	63362519	28047893			124.009	116337083	53448999			120.975	119781608	90735351
	125.407	3456198	12204271	88680086		122.841	5521032	156768751			122.624	66101000	28717298			125.457	115024445	52743955			122.424	120301618	93983418
	126.856	3118431	10640243	90364135		124.289	4143530	158955025			124.073	65519168	29956631			126.906	114355648	57560736			123.873	117934651	90721245
	128.305	2373986	10597770	89532400		125.738	3185142	157151644			125.521	64675624	29713760			128.355	113722960	57602896			125.321	118015176	92407185
	129.753	3891097	9690936	89761759		127.187	4023082	157653057			126.97	64373100	29836980			129.803	113375122	58542474			126.77	114084356	92058375
	131.202	2980994	9921522	89775139		128.635	5126414	159953430			128.419	64017567	30340580			131.252	114537584	58105410			128.219	120344729	96580669
	132.651	3745286	10314451	90688680		130.084	5608202	157923462			129.867	63220654	29651836			132.701	112308637	57944036			129.667	115954279	92864616
	134.099	2580271	10342175	91458801		131.533	5232711	158928187			131.316	62790532	31340290			134.149	112229564	59812830			131.116	116836878	96785805
	135.548	2374443	10423693	92316741		132.981	4644737	160215826			132.765	64030360	30813241			135.598	110501195	59667988			132.565	116963351	95703638
	136.997	2756242	10869476	93347161		134.43	2944426	159243256			134.213	62519428	31442710			137.047	110782474	60604103			134.013	114559279	97082332
	138.445	1620657	11508187	92619196		135.879	3678247	159371410			135.662	62593460	33226911			138.495	107111624	62331721			135.462	113480006	97693808
	139.894	3447370	11124951	93482620		137.327	5447244	160540856			137.11	60698383	30643909			139.944	108373635	61103759			136.91	110144605	98756024
	141.342	3197370	10022537	92384385		138.776	4437345	161445824			138.559	61599487	32994819			141.392	108986287	61419235			138.359	111433758	100478026
	142.791	2764863	10341143	93673853		140.224	3687578	160047018			140.008	61117037	31774424			142.841	109140733	64771211			139.808	110955485	102357491
	144.24	2634052	11070627	93473617		141.673	5906856	159793155			141.456	61750470	33405223			144.29	108656567	66186808			141.256	108124358	104492891
	145.688	2894820	9957069	92300336		143.122	4631241	160479868			142.905	61477549	33061370			145.738	107441420	66102846			142.705	111556267	102592166
	147.137	2838558	10284381	93349190		144.57	3030200	161420379			144.354	60476000	33347993			147.187	105864114	66158021			144.154	109426014	106623935
	148.586	3176774	10107414	93282506		146.019	4761053	160245197			145.802	60832896	33781571			148.636	105845930	66705492			145.602	104992232	106119544
	150.034	3501788	11000094	93249235		147.468	5077922	162160592			147.251	61834454	34347627			150.084	105366457	68099392			147.051	104114749	105542436
	151.483	2537298	9713174	93172779		148.916	3935640	160488773			148.7	59328985	35130092			151.533	103333167	68673623			148.5	102977915	107300528
	152.932	1440841	8982789	93436221		150.365	1310983	160350970			150.148	59967295	33875193			152.982	101574182	68129022			149.948	104855802	108654442
	154.38	2864219	10626495	93464894		151.814	3047360	161864025			151.597	59592864	33453421			154.43	100725030	69102500			151.397	102872812	111339334
	155.829	2271133	9189490	94861754		153.262	3013521	161144276			153.046	58948231	34177166			155.879	102112148	69727432			152.846	101961058	109975287
	157.278	2076171	9829649	93292141		154.711	3446899	162244939			154.494	60047378	34113283			157.328	102088077	72208072			154.294	104787669	110798428
	158.726	2617508	9670816	93658382		156.16	2742474	159976363			155.943	58120849	36248139			158.776	101412408	71519848			155.743	103125505	113067445
	160.175	2153838	10308840	93356517		157.608	3242186	159300771			157.392	58123420	36294072			160.225	101762152	74029858			157.192	99786481	113621222
	161.624	1677536	10753386	94375081		159.057	3928168	160745259			158.84	58200596	35283616			161.674	100413828	73842916			158.64	99565350	114333921
	163.072	2477989	10090852	93192041		160.506	4786624	162808138			160.289	58156490	35701996			163.122	96237389	73341159			160.089	97944340	113689789
	164.521	1642991	10946255	93442701		161.954	3700390	161445117			161.738	57549741	34603358			164.571	97064321	76376104			161.538	99225302	116414820
	165.97	2094161	10026920	93373562		163.403	1853312	162240640			163.186	58515696	36569171			166.02	98111761	76796167			162.986	96967779	116091529
	167.418	2441893	9093181	93836373		164.851	5247573	159605548			164.635	57113206	36975192			167.468	95962703	74942507			164.435	97614125	118611078
	168.867	1294861	10040737	94503555		166.3	5071513	162092206			166.083	56100987	36899794			168.917	94533334	79699490			165.883	94323455	117384882
	170.315	1553618	9351006	94120362		167.749	4028671	160463563			167.532	54902400	35731612			170.365	95642340	77942002			167.332	95093423	119325724
	171.764	1769582	9875554	94729775		169.197	4123581	160346690			168.981	55973158	37506443			171.814	95644967	78980952			168.781	92354481	120216949
	173.213	2148538	10155996	93258109		170.646	6407398	161049307			170.429	56019100	37409323			173.263	90626084	80058391			170.229	92929924	120686774
	174.661	1672897	10446758	95106041		172.095	3278951	161685987			171.878	55001254	37581688			174.711	91943197	81503324			171.678	91777068	125874192
	176.11	2704417	10255420	94693294		173.543	3764194	163006736			173.327	55026722	37311796			176.16	92223402	82117462			173.127	93503431	123737518
	177.559	1439631	10999294	94803642		174.992	4301433	162091178			174.775	56091721	37433085			177.609	88368643	82285605			174.575	90867177	124487512
	179.007	1763433	10065060	93128133		176.441	4104749	163338267			176.224	54783022	37997377			179.057	88373469	81890357			176.024	89857279	125909349
	180.456	1559222	9579998	93891295		177.889	3889120	162839424			177.673	53191444	37851177			180.506	88084551	80933505			177.473	90879496	127209342
	181.905	2311775	9660802	94223033		179.338	4609635	161113981			179.121	54113956	38060905			181.955	86698981	85334397			178.921	83257215	125770598
	183.353	1677641	11523357	93839877		180.787	5456215	163767377			180.57	54534538	38396500			183.403	89267140	84982621			180.37	86024288	127858002
	184.802	2406657	10113616	94130847		182.235	2890378	163931182			182.019	53459595	39197977			184.852	85607054	86161194			181.819	83431313	129049848
	186.251	2054978	10632310	93993803		183.684	4256867	163822300			183.467	52866478	38875866			186.301	85415605	87242500			183.267	84964786	129781700
	187.699	2567114	10989591	96762515		185.133	3996706	162464320			184.916	52917020	40130987			187.749	84179736	86961575			184.716	84624284	129933622
	189.148	2313517	10216133	99552930		186.581	5024102	161807288			186.365	51846084	38812534			189.198	84059594	87375674			186.165	81834847	132252802
	190.597	1338914	9961295	99488495		188.03	5110256	162653229			187.813	54348455	39044299			190.647	81939454	87384726			187.613	82749439	132560939
	192.045	1238695	8808153	100186974		189.479	5683335	163283585			189.262	52904830	39853071			192.095	81357952	90143407			189.062	81842699	133666272
	193.494	2652690	10558388	99003291		190.927	5145298	162284906			190.711	52841260	40560592			193.544	78398663	90715029			190.511	81425780	132296123
	194.943	2486721	9833699	98847230		192.376	3560851	163343266			192.159	53801377	41308645			194.993	79822323	91009857			191.959	78615268	135764908
	196.391	528471	9634514	99806961		193.825	6757987	164905074			193.608	52173934	40610028			196.441	81506716	90987456			193.408	76140588	135314251
	197.84	1091294	10718347	98859310		195.273	4089046	163093601			195.056	52541980	40878777			197.89	77436771	90597925			194.856	76440157	134679161
	199.288	2409928	10233793	99446705		196.722	3733675	165124194			196.505	52141244	41034255			199.338	77562456	91910561			196.305	77718922	135879518
	200.737	1776434	10533045	99331029		198.17	4693773	162203548			197.954	50757945	41018253			200.787	75290885	94664431			197.754	73743239	135547913
	202.186	1995823	9454154	99432355		199.619	3857331	165729084			199.402	51528730	41712422			202.236	73976296	93135022			199.202	76555522	138245024
	203.634	887067	10364869	98772495		201.068	4331160	163658400			200.851	52294190	42236533			203.684	73429510	97047637			200.651	73836875	141183182
	205.083	1367682	9286667	99727348		202.516	4755947	166373295			202.3	51683506	43075000			205.133	72250898	96628501			202.1	73392263	138287940
	206.532	1709033	9094998	100649820		203.965	4070848	162901831			203.748	51597128	42177271			206.582	73891823	97567093			203.548	72722254	140983702
	207.98	2900470	10294070	100924555		205.414	1908543	164163681			205.197	52001927	41981134			208.03	69646737	97201455			204.997	70839718	142162772
	209.429	1586091	10980340	100312845		206.862	3348981	163763679			206.646	50722087	41454130			209.479	70463210	96472823			206.446	70742285	143861311
	210.878	2090777	10158725	100930583		208.311	3982549	162680196			208.094	51914155	44335342			210.928	71093284	99993362			207.894	68421662	142310490
	212.326	584719	11252421	101017152		209.76	4932218	162724224			209.543	50079831	43702083			212.376	70643224	102366135			209.343	67843183	146309619
	213.775	251923	11270843	101070978		211.208	4238403	164110586			210.992	50587136	42835332			213.825	68017769	101152865			210.792	68186097	146775792
	215.224	1762038	10028825	101338336		212.657	3166469	163709752			212.44	48024653	43708316			215.274	67787908	103490397			212.24	67654958	146458730
	216.672	3069350	10077057	101356634		214.106	5425085	163669768			213.889	47911379	43713420			216.722	66969965	103180023			213.689	65403925	146202028
	218.121	1212288	9403251	100349889		215.554	4240640	162211573			215.338	48207459	42944853			218.171	65108033	103481775			215.138	66612924	148695734
	219.57	2183453	10244108	100416519		217.003	5243461	161612156			216.786	49041061	43547773			219.62	62394261	103836022			216.586	65560976	149584930
	221.018	636517	10082808	100825295		218.452	5361118	161309293			218.235	47775081	45564146			221.068	63457789	104824257			218.035	63639201	149592000
	222.467	1957606	11026113	100305807		219.9	3684971	163314176			219.684	49549872	44536515			222.517	65942721	105388339			219.484	63421929	151680805
	223.916	1970668	9786172	101705457		221.349	5280250	165925935			221.132	49345268	44329668			223.966	60922517	109549487			220.932	62141349	149768272
	225.364	1616643	10087904	100172542		222.798	3281581	162536199			222.581	49052947	45023247			225.414	62411304	104307656			222.381	60083558	152459169
	226.813	1328327	9605842	100290774		224.246	5098750	163849284			224.029	46275859	45169479			226.863	61650251	107102852			223.829	60727265	152380799
	228.261	1092992	10361698	100291974		225.695	1889382	162626082			225.478	47209455	46694716			228.311	59742522	109018222			225.278	57319203	154139903
	229.71	3053744	9947310	100406862		227.143	4483730	165127740			226.927	46773915	45646854			229.76	59064017	109082801			226.727	59858617	155295374
	231.159	1815516	10014174	99944868		228.592	2813031	163706994			228.375	47218062	45404039			231.209	59533845	109716960			228.175	56852616	157366937
	232.607	1629262	10801708	100228968		230.041	2934265	163590125			229.824	47604547	45642801			232.657	58027676	112919824			229.624	59751823	154099164
	234.056	1437602	9661426	99402624		231.489	4473522	162207431			231.273	46717105	46027509			234.106	57765848	111479426			231.073	57996984	158613556
	235.505	1966485	10851223	100116635		232.938	5557567	162859034			232.721	44808155	46973254			235.555	56844214	110222524			232.521	53798004	157595810
	236.953	2200255	9418699	99850082		234.387	4418406	162831781			234.17	48136851	47569392			237.003	56974493	113866980			233.97	54991655	158305481
	238.402	914722	9732508	103799380		235.835	4388848	165626587			235.619	45195853	46819869			238.452	56795710	113902792			235.419	52778588	159660877
	239.851	1962790	10928189	104072640		237.284	5341310	162285585			237.067	46787983	46130764			239.901	55243871	114987832			236.867	52272198	160667793
	241.299	1633358	10032083	103492974		238.733	4006270	164748469			238.516	45705113	46525786			241.349	53629030	115312152			238.316	50869001	159191049
	242.748	1037879	9166843	103984073		240.181	6572708	162111095			239.965	44505762	48916026			242.798	53098307	116692030			239.765	51668254	162578551
	244.197	1161903	9873616	103792889		241.63	5372371	162406341			241.413	44588672	47898658			244.247	53000750	115379663			241.213	52200021	162352919
	245.645	1436917	11206079	103870789		243.079	4335766	161202760			242.862	44923366	47849591			245.695	53662375	116941461			242.662	52162838	163017353
	247.094	1409336	9200020	104106173		244.527	6714698	164130834			244.311	44011332	48014308			247.144	52623680	118188890			244.111	50536876	164488883
	248.543	1378749	10471166	104319304		245.976	4631722	164759446			245.759	43162837	47165063			248.593	49418870	117835525			245.559	47805805	161774146
	249.991	2048016	9550162	104418965		247.425	3394783	164925873			247.208	43428222	49301763			250.041	48374365	119140322			247.008	48737620	165107365
	251.44	1225435	9933876	104915772		248.873	3932077	161758767			248.657	45206649	49264443			251.49	46916672	119599842			248.457	47422632	167109437
	252.889	1921941	9090546	103631246		250.322	5643064	162504712			250.105	42506375	48587943			252.939	49628409	122846181			249.905	47790805	168377067
	254.337	812217	9944832	104437801		251.77	4209204	163538466			251.554	42116595	48994638			254.387	46544984	122272461			251.354	46799130	167317450
	255.786	1339554	10443886	104597188		253.219	3360859	163142637			253.002	40657696	48943867			255.836	48076644	122573595			252.802	46610346	169305327
	257.234	1074299	10633767	104178886		254.668	2940256	164412046			254.451	42840916	50339171			257.284	48707813	119798241			254.251	44035253	169385251
	258.683	1561097	10740940	104132710		256.116	1707684	163574296			255.9	42622757	49433358			258.733	44630370	123973947			255.7	46588947	169616337
	260.132	1989977	9879980	103603562		257.565	4752737	164842243			257.348	41038276	46833115			260.182	44647404	124810906			257.148	46221983	168951541
	261.58	2522150	10931891	104642664		259.014	4611046	161571360			258.797	41428968	49519712			261.63	43054500	125190763			258.597	44767948	170568107
	263.029	1321054	10557868	102443982		260.462	3899280	160907197			260.246	42797518	51198904			263.079	42093858	127501563			260.046	44729546	171530015
	264.478	1780978	10844472	103884315		261.911	4082112	163908359			261.694	41293341	51144103			264.528	42773983	127604989			261.494	44901794	170914168
	265.926	2081543	10355465	103778375		263.36	4705335	160057381			263.143	40454637	50268104			265.976	43439271	127468962			262.943	41797653	172466614
	267.375	1187453	10621832	103685125		264.808	3187417	164560580			264.592	40753978	50846922			267.425	40652733	126020258			264.392	40215953	173438357
	268.824	2492138	9903882	104146441		266.257	3729727	164292218			266.04	40446607	49459832			268.874	40000380	127483550			265.84	42555110	175632826
	270.272	1631130	10058416	104646604		267.706	3186923	162158695			267.489	38911847	51629518			270.322	42193524	128432198			267.289	41529032	173776516
	271.721	1495051	10743444	104768583		269.154	6839621	165874313			268.938	39828114	50137021			271.771	39092153	128884678			268.738	43902084	177594289
	273.17	513439	10390626	103880730		270.603	5124288	164249348			270.386	41623904	52528961			273.22	37974679	129989129			270.186	41037057	177232164
	274.618	930643	10105202	104784513		272.052	3059603	163020467			271.835	43753854	55475264			274.668	39690330	132230799			271.635	38500033	175234324
	276.067	1587717	9623512	104459323		273.5	2948743	162226643			273.284	43842160	56423050			276.117	38529782	133802856			273.084	37897799	177826957
	277.516	794660	10411874	103754170		274.949	4002672	162668214			274.732	42549325	54305829			277.566	38009171	132313316			274.532	39004767	178057524
	278.964	2312918	10219554	103808099		276.398	4084310	165594857			276.181	44193498	57241214			279.014	35911354	132210498			275.981	38357061	179259958
	280.413	496622	10196230	104277052		277.846	3244103	164371939			277.63	44323581	57328628			280.463	36773043	133885511			277.43	37341273	182032541
	281.862	1353696	10447814	103440737		279.295	3431560	163465831			279.078	41528385	56715079			281.912	37486088	134543614			278.878	35150716	178503107
	283.31	748785	9754650	104178644		280.743	3353539	159347516			280.527	41102477	56850604			283.36	36836503	136658819			280.327	37410914	180973851
	284.759	1751640	11013463	104392101		282.192	2726394	162381567			281.975	41620558	57397370			284.809	33724319	134457262			281.775	34676943	181539234
	286.207	1393108	10305844	104805304		283.641	3714633	161650144			283.424	41824098	58679173			286.257	35686110	137198342			283.224	36191849	184283908
	287.656	940488	9211961	103526703		285.089	6071423	163738843			284.873	42121577	59199195			287.706	34748046	138739535			284.673	36646645	183467453
	289.105	1624667	10746179	103838737		286.538	3247718	163291416			286.321	41658191	59319964			289.155	35301400	138001858			286.121	34974484	184386538
	290.553	1042205	11208095	104753914		287.987	4631198	162236006			287.77	39295295	60477847			290.603	34901864	139265391			287.57	31663309	185609412
	292.002	2270486	9001604	104174393		289.435	3238323	164138094			289.219	41036019	60198464			292.052	34231482	139858496			289.019	35877861	184285739
	293.451	1871281	10361898	103020870		290.884	5048977	161167006			290.667	40390120	59026683			293.501	33492963	141179645			290.467	31972011	185205311
	294.899	1279001	11343232	104074966		292.333	3774935	163013723			292.116	41019743	60031513			294.949	32800159	141575592			291.916	31685627	185344714
	296.348	964202	10996254	102657620		293.781	4538820	163613598			293.565	40488251	61328012			296.398	30868242	141517978			293.365	34186057	184565673
	297.797	1205795	10504374	103971753		295.23	5009491	162243327			295.013	39617044	59518475			297.847	30937042	143375650			294.813	32640122	185745608
	299.245	2211304	10653903	104975688		296.679	5669716	160305099			296.462	40322545	61671171			299.295	33462875	141785845			296.262	29029630	189379959
	300.694	2651911	10419423	105236180		298.127	4658860	163422017			297.911	40059964	60404243			300.744	30382548	143839875			297.711	31353826	188312636
	302.143	1211167	9147552	103337837		299.576	5002492	162794057			299.359	38636802	61335508			302.193	31046276	144140602			299.159	33572729	189983635
	303.591	1146932	10219252	104428324		301.025	4981944	163239883			300.808	39031323	61499363			303.641	29530869	146192365			300.608	31738823	190098842
	305.04	2709045	11877382	103725310		302.473	4442260	161608320			302.257	38895325	61232719			305.09	29576010	147102301			302.057	30497697	191229794
	306.489	1904300	11098303	103792590		303.922	2591692	163901049			303.705	38547417	62383198			306.539	29158454	147419056			303.505	29659237	189675269
	307.937	2953462	9671121	103606381		305.371	4639773	162891281			305.154	38193118	62710582			307.987	27276247	148653994			304.954	30705598	192841344
	309.386	2233410	10077545	103983871		306.819	4045957	162631567			306.603	36934285	60112197			309.436	26655296	146992272			306.403	31796901	193353058
	310.835	1585678	9832713	104379126		308.268	5690885	163878309			308.051	37920089	61815726			310.885	27936872	146283025			307.851	27731159	192363849
	312.283	1990870	11173523	104929127		309.716	3966136	161456027			309.5	37417110	62409831			312.333	27543202	149780744			309.3	25266665	191799238
	313.732	1564263	10874451	104038824		311.165	4873971	160796432			310.948	35849864	64056124			313.782	24421343	149486872			310.748	27467870	193737703
	315.18	1258846	10305067	103784604		312.614	3839062	162499415			312.397	36147393	63538769			315.23	27294791	152136502			312.197	29253231	194160235
	316.629	1704712	11531456	105537062		314.062	3370906	161328120			313.846	36886488	62290637			316.679	26594589	151970005			313.646	26454499	197393456
	318.078	641780	9627957	105248030		315.511	3893292	163630917			315.294	36262479	62632763			318.128	26717632	151674978			315.094	27154631	196927602
	319.526	1119077	10287497	104561435		316.96	3942092	161863438			316.743	34661258	64028553			319.576	23777234	150454241			316.543	26683275	195847080
	320.975	792016	11434235	104325242		318.408	3220064	163684827			318.192	35585530	63876380			321.025	25651626	154949982			317.992	24406492	193861372
	322.424	2267649	9199910	103926604		319.857	4376351	160804671			319.64	36131684	64521980			322.474	23253677	152311088			319.44	26491583	198547082
	323.872	1640817	10599356	105200209		321.306	2975676	161194132			321.089	34813406	63734109			323.922	24633559	154998439			320.889	24184322	198831266
	325.321	1239448	9294075	104612106		322.754	3912217	163121385			322.538	34947270	64013671			325.371	23046510	155992640			322.338	27000550	198191513
	326.77	1827615	10422768	104529987		324.203	4413006	162220279			323.986	34490695	65285490			326.82	21827806	157049697			323.786	26515682	202004813
	328.218	1716579	9773123	104379064		325.652	3888486	161729538			325.435	34818903	66638120			328.268	22034295	155430154			325.235	26828580	199105789
	329.667	1102661	9945163	105303267		327.1	4233064	162442573			326.884	33606450	64458360			329.717	23857841	156243983			326.684	26060601	200232151
	331.116	1837406	10501090	104046220		328.549	6398831	164163511			328.332	34561950	67265987			331.166	22890298	156624170			328.132	20392822	201522175
	332.564	1867571	10537223	104246080		329.998	4642571	162873575			329.781	33202098	67078633			332.614	19654332	158517512			329.581	22265250	201923144
	334.013	1144350	10401489	103805143		331.446	2536662	162792648			331.23	33977563	66195487			334.063	20577164	158927223			331.03	23159023	202196625
	335.462	1805294	10870028	102765291		332.895	3572225	163456447			332.678	31089801	66840526			335.512	21581290	157801504			332.478	24062929	203512817
	336.91	1049777	10560000	103607727		334.344	3923084	163784722			334.127	33111136	65702904			336.96	23093167	159481196			333.927	23492300	205419356
	338.359	1167304	9958128	102646676		335.792	5028338	162112721			335.576	32244027	67028340			338.409	21867200	161716385			335.376	21749771	202603585
	339.808	2125252	10198125	103470824		337.241	2566668	162959106			337.024	31599216	66863388			339.858	20086221	161046469			336.824	23441069	206847414
	341.256	830480	11212187	102026668		338.69	4971917	162474803			338.473	31179483	65873501			341.306	19986017	158591118			338.273	23983120	202661509
	342.705	1664969	10212769	101859926		340.138	4908903	163353062			339.921	30479993	67097126			342.755	19487077	160669595			339.721	21765236	205666743
	344.153	2198480	9695007	103060290		341.587	3474881	163305390			341.37	32385405	66820547			344.203	19986599	162714116			341.17	21096460	205321727
	345.602	669331	10033231	103867036		343.035	5374710	160993046			342.819	30189951	66508622			345.652	17826602	161928999			342.619	23787754	206794113
	347.051	1406158	11006248	102019474		344.484	1741957	163465306			344.267	31925023	68533771			347.101	19708659	164937238			344.067	22399765	205671911
	348.499	783415	9322382	103187902		345.933	4570084	162531489			345.716	30688128	69504554			348.549	18969488	163123217			345.516	18967105	207377610
	349.948	2121964	10434764	103217952		347.381	3373025	161148001			347.165	32482234	67931078			349.998	20553746	166950627			346.965	21410995	208579523
	351.397	1431968	11394948	103847459		348.83	5471138	160935464			348.613	30530876	68713363			351.447	20725284	164664356			348.413	20232157	206993058
	352.845	1102729	10877679	102816012		350.279	4155190	161642727			350.062	30209412	69407173			352.895	21047860	166263283			349.862	21254234	208485742
	354.294	2404249	9866959	102939969		351.727	5267984	162182732			351.511	30423376	69439764			354.344	18709872	169861939			351.311	20962251	208959928
	355.743	1166153	10939692	103015283		353.176	1159570	161792399			352.959	29766049	70407408			355.793	19659490	167831396
	357.191	1524847	11236157	103156547		354.625	4464539	163259348								357.241	18576019	169680367
	358.64	1884202	9642974	103441014		356.073	4063532	161130319								358.69	15698977	168684123
	360.089	1409519	10359225	103296597		357.522	4033105	160449161								360.139	17995244	169313233
	361.537	1278017	11543996	103130665		358.971	7419068	160761984								361.587	17252411	170749261
	362.986	2305092	9605770	103013000		360.419	3278870	158734558								363.036	17479386	168222463
	364.435	2229796	11311267	103431344		361.868	4435354	161317830								364.485	15195637	171541384
	365.883	961337	10054906	103415362		363.317	4466109	160718710								365.933	14438558	173209238
	367.332	599081	10664794	103813494		364.765	5473250	161799184								367.382	16674234	172687446
	368.781	600358	10919348	104573884		366.214	5318777	161588420								368.831	19150741	170554728
	370.229	1475043	9187893	103051614		367.663	3377760	162262421								370.279	18022986	173287656
	371.678	1046451	9966586	103635027		369.111	6021473	159398941								371.728	17360728	175980191
	373.126	1540752	9907960	103013768		370.56	4670847	160582055								373.176	15948836	173196961
	374.575	1826956	10701808	104618230		372.008	3164759	161434379								374.625	14687219	173438322
	376.024	2481111	10650270	103417788		373.457	3998883	161344748								376.074	14291318	174375335
	377.472	1442507	10237705	103848156		374.906	4006335	162455873								377.522	14288093	174377168
	378.921	2249497	10158414	104725878		376.354	2821401	161119666								378.971	13462742	174897620
	380.37	1904753	9825053	103518784		377.803	4135682	160299753								380.42	16332157	174771441
	381.818	715659	9433562	101946533		379.252	4193499	161380427								381.868	14754582	179157066
	383.267	1889818	10642674	103717380		380.7	5363645	161582601								383.317	16317173	179567804
																384.766	14433765	177812240
																386.214	15421854	180267716
																387.663	15220137	178995569
																389.112	13832515	180406902
																390.56	11755308	180146562
																392.009	14380521	181932066
																393.458	11179710	179396149
																394.906	14040658	181364849
																396.355	13501372	181373113
																397.804	11731186	182974697
																399.252	13792505	182486012
																400.701	12218538	184235582
																402.149	13438085	182913631
																403.598	12386188	185668582
																405.047	11401247	185192400
																406.495	12068260	185033485
																407.944	12522420	183988604
																409.393	9646246	186325633
																410.841	13458225	185016732
																412.29	9678901	186927551
																413.739	12365140	188830047
																415.187	11367042	186864063
																416.636	11411775	189475232
																418.085	10593187	188315622
																419.533	9962261	186798453
																420.982	10442114	191100420
																422.431	9145101	189870128
																423.879	8635035	190227759
																425.328	10743530	191610573
																426.777	9579573	189881668
																428.225	10539382	193231392
																429.674	11273480	193697109
																431.122	8178962	194208907
																432.571	10958344	192520254
																434.02	9477539	195760364
																435.468	10869371	194671232
																436.917	9350129	194479113
																438.366	11665769	193714620
																439.814	7170014	193776690
																441.263	9793568	195720463
																442.712	8156164	197583078
																444.16	8812858	194728923
																445.609	8024597	195699667
																447.058	8476842	197091004
																448.506	11003857	197352087
																449.955	9732316	196974932
																451.404	8704962	197095563
																452.852	8199523	196080287
																454.301	7268876	197812975
																455.75	7501991	196847360
																457.198	7822768	199670627
																458.647	8735395	198087580
																460.095	7578098	201545170
																461.544	6874594	200064662
																462.993	7025929	200938946
																464.441	8361388	201640435
																465.89	7148086	200157065
																467.339	6196002	200274332
																468.787	7320005	202090514
																470.236	10160130	201900031
																471.685	4950132	204229337
																473.133	7782022	203519336
																474.582	7803029	202441838
																476.031	5407179	203070792
																477.479	7471434	202779465
																478.928	3452015	205051903
																480.377	5805804	203222760
																481.825	8623899	205712186
																483.274	3435272	203812046
																484.723	6876242	204392393
																486.171	7154234	207393495
																487.62	8585987	204543472
																489.068	6685213	204023101
																490.517	4415969	208671768
																491.966	4851959	206998047
																493.414	6097729	207658048
																494.863	6977284	208921327
																496.312	7887426	208746851
																497.76	6241131	208054006
																499.209	5801420	208947997

## Sheet: Fig5d
Figure 5d
	v0 (nmol min-1 mg-1)
	ScVip1PD	ScVip1PD R547A-H548A-R551A	ScVip1PD P553V-G646V-G647A	ScVip1PD C793A	ScVip1PD H651A	– catalyzed hydrolysis of 1,5-InsP8
N=1	781.996	8.95591	2.75566	99.0814	98.959
N=2	813.227	0	2.20453	102.266	99.4489

## Sheet: Fig5e
Figure 5e
	ScVip1PD							Control (no enzyme)							ScVip1PD R547A-H548A-R551A							ScVip1PD H651A							ScVip1PD C793A							ScVip1PD + 2 mM EDTA							ScVip1PD + 500 μM ZnCl2
	Well	Well Position	Reading	Temperature	Fluorescence	Derivative		Well	Well Position	Reading	Temperature	Fluorescence	Derivative		Well	Well Position	Reading	Temperature	Fluorescence	Derivative		Well	Well Position	Reading	Temperature	Fluorescence	Derivative		Well	Well Position	Reading	Temperature	Fluorescence	Derivative		Well	Well Position	Reading	Temperature	Fluorescence	Derivative		Well	Well Position	Reading	Temperature	Fluorescence	Derivative
N=1	18	A18	1	25.0002	4.22145e+06	163122	N=1	1	A1	1	24.9997	7088.2	-4857.47	N=1	19	A19	1	25.0002	2.65016e+06	150246	N=1	5	A5	1	24.9997	1.59773e+06	116719	N=1	20	A20	1	25.0002	4.42917e+06	309884	N=1	155	G11	1	24.9999	1.81462e+06	-19909.8	N=1	158	G14	1	25.0002	2283775	-8493.52	N=1
	18	A18	2	25.1088	4.17746e+06	159451		1	A1	2	25.1084	8114.48	-4449.79		19	A19	2	25.1088	2.61197e+06	145560		5	A5	2	25.1084	1.56903e+06	113290		20	A20	2	25.1088	4.33774e+06	300596		155	G11	2	25.1085	1.82316e+06	-18899.3		158	G14	2	25.109	2.29218e+06	-7236.4
	18	A18	3	25.2173	4.15873e+06	153102		1	A1	3	25.2172	7475.28	-4012.55		19	A19	3	25.2173	2.57753e+06	137483		5	A5	3	25.217	1.54348e+06	107750		20	A20	3	25.2173	4.29231e+06	285140		155	G11	3	25.2171	1827862	-16766		158	G14	3	25.2177	2.29515e+06	-5263.39
	18	A18	4	25.3259	4.13482e+06	143297		1	A1	4	25.3259	7540.06	-3563.25		19	A19	4	25.3259	2562612	125516		5	A5	4	25.3257	1531660	99474		20	A20	4	25.3259	4255672	261927		155	G11	4	25.3256	1.83221e+06	-13332.9		158	G14	4	25.3265	2294598	-2356.34
	18	A18	5	25.4345	4.1251e+06	130433		1	A1	5	25.4347	8792.06	-3130.81		19	A19	5	25.4345	2548621	110706		5	A5	5	25.4344	1.51884e+06	88871		20	A20	5	25.4345	4223029	232199		155	G11	5	25.4342	1.82854e+06	-8943.67		158	G14	5	25.4353	2296591	1412.84
	18	A18	6	25.543	4.1112e+06	115892		1	A1	6	25.5434	7728.99	-2741.51		19	A19	6	25.543	2.54172e+06	95163.4		5	A5	6	25.543	1.5145e+06	77156		20	A20	6	25.543	4.20353e+06	199410		155	G11	6	25.5428	1.83009e+06	-4301.97		158	G14	6	25.544	2.2944e+06	5730.31
	18	A18	7	25.6516	4.10443e+06	101450		1	A1	7	25.6522	7352.71	-2402.1		19	A19	7	25.6516	2.53811e+06	81096		5	A5	7	25.6517	1.50599e+06	65756		20	A20	7	25.6516	4.19707e+06	167642		155	G11	7	25.6514	1.82541e+06	-113.219		158	G14	7	25.6528	2.29168e+06	10179.1
	18	A18	8	25.7602	4.08354e+06	88699.9		1	A1	8	25.7609	8481.1	-2098.07		19	A19	8	25.7602	2.53074e+06	69925.8		5	A5	8	25.7604	1.50488e+06	55728		20	A20	8	25.7602	4.1812e+06	140054		155	G11	8	25.7599	1.82423e+06	3225.76		158	G14	8	25.7616	2.28933e+06	14367
	18	A18	9	25.8687	4.08677e+06	78689.9		1	A1	9	25.8696	8948.41	-1815.65		19	A19	9	25.8687	2.52336e+06	61943.4		5	A5	9	25.8691	1.49867e+06	47502.5		20	A20	9	25.8687	4.16648e+06	118169		155	G11	9	25.8685	1.82657e+06	5721.65		158	G14	9	25.8704	2291528	17972
	18	A18	10	25.9773	4.08056e+06	71814.5		1	A1	10	25.9784	7591.24	-1568.84		19	A19	10	25.9773	2.52106e+06	56522.8		5	A5	10	25.9777	1.4925e+06	40981.1		20	A20	10	25.9773	4160986	102017		155	G11	10	25.9771	1.82732e+06	7622.02		158	G14	10	25.9791	2284860	20744.4
	18	A18	11	26.0859	4.0664e+06	67860.2		1	A1	11	26.0871	8711.45	-1396.43		19	A19	11	26.0859	2.51782e+06	52661.4		5	A5	11	26.0864	1.4905e+06	35834.2		20	A20	11	26.0859	4.14952e+06	90780.1		155	G11	11	26.0857	1.8229e+06	9170.26		158	G14	11	26.0879	2.2805e+06	22524.5
	18	A18	12	26.1945	4.06815e+06	66142.1		1	A1	12	26.1959	7936.11	-1317.46		19	A19	12	26.1945	2499019	49517.6		5	A5	12	26.1951	1.48603e+06	31766		20	A20	12	26.1945	4.13713e+06	83348.2		155	G11	12	26.1943	1.82116e+06	10444.3		158	G14	12	26.1967	2.27978e+06	23305
	18	A18	13	26.303	4.05744e+06	65700.3		1	A1	13	26.3046	7999.96	-1278.87		19	A19	13	26.303	2.49954e+06	46703.7		5	A5	13	26.3037	1.48371e+06	28616.1		20	A20	13	26.303	4138741	78650.7		155	G11	13	26.3028	1.81953e+06	11303.1		158	G14	13	26.3054	2.27272e+06	23292.1
	18	A18	14	26.4116	4.05025e+06	65561.7		1	A1	14	26.4134	8301.81	-1150.25		19	A19	14	26.4116	2.49695e+06	44297.2		5	A5	14	26.4124	1.48425e+06	26312.1		20	A20	14	26.4116	4.12296e+06	75735.3		155	G11	14	26.4114	1.81716e+06	11703.5		158	G14	14	26.4142	2274096	22877.2
	18	A18	15	26.5202	4.03663e+06	65011.9		1	A1	15	26.5221	9068.19	-788.316		19	A19	15	26.5202	2.49166e+06	42647.6		5	A5	15	26.5211	1.48004e+06	24754.5		20	A20	15	26.5202	4.11877e+06	73809.1		155	G11	15	26.52	1.82012e+06	11691		158	G14	15	26.523	2.27082e+06	22515.3
	18	A18	16	26.6287	4034878	63793.7		1	A1	16	26.6308	8855.66	-133.591		19	A19	16	26.6287	2.48618e+06	42131.8		5	A5	16	26.6297	1.47786e+06	23764.4		20	A20	16	26.6287	4105590	72275.7		155	G11	16	26.6286	1.815e+06	11296.1		158	G14	16	26.6317	2.27119e+06	22529.7
	18	A18	17	26.7373	4.02365e+06	62130.2		1	A1	17	26.7396	8090.07	914.749		19	A19	17	26.7373	2.48329e+06	42935.5		5	A5	17	26.7384	1.47191e+06	23130.2		20	A20	17	26.7373	4099453	70803.5		155	G11	17	26.7371	1814686	10513.5		158	G14	17	26.7405	2.26916e+06	22978.5
	18	A18	18	26.8459	4.01164e+06	60557.1		1	A1	18	26.8483	8304.98	2070.28		19	A19	18	26.8459	2.47632e+06	44928.5		5	A5	18	26.8471	1.47228e+06	22697.4		20	A20	18	26.8459	4.09268e+06	69337.3		155	G11	18	26.8457	1812854	9388		158	G14	18	26.8493	2.26333e+06	23643.5
	18	A18	19	26.9544	4.01202e+06	59584.9		1	A1	19	26.9571	8340.73	2961.53		19	A19	19	26.9544	2.47916e+06	47632.4		5	A5	19	26.9557	1.4681e+06	22407.2		20	A20	19	26.9544	4080434	68040.1		155	G11	19	26.9543	1.81262e+06	8144.4		158	G14	19	26.958	2259785	24163.4
	18	A18	20	27.063	4010781	59388.6		1	A1	20	27.0658	7513.28	3425.74		19	A19	20	27.063	2.4696e+06	50309.5		5	A5	20	27.0644	1.46786e+06	22243.5		20	A20	20	27.063	4.07699e+06	67143.9		155	G11	20	27.0629	1815608	6995.94		158	G14	20	27.0668	2.25776e+06	24216
	18	A18	21	27.1716	3.99894e+06	59704.1		1	A1	21	27.1746	7586.76	3486.24		19	A19	21	27.1716	2458674	52181.8		5	A5	21	27.1731	1.47215e+06	22130.5		20	A20	21	27.1716	4.06532e+06	66780.4		155	G11	21	27.1714	1808417	6178.16		158	G14	21	27.1756	2257384	23659.8
	18	A18	22	27.2801	3.98987e+06	59984.9		1	A1	22	27.2833	8059.99	3315.58		19	A19	22	27.2801	2.45406e+06	52702.4		5	A5	22	27.2817	1.46512e+06	21899.8		20	A20	22	27.2801	4.06898e+06	66865.2		155	G11	22	27.28	1.81379e+06	5872.18		158	G14	22	27.2843	2.25157e+06	22569.8
	18	A18	23	27.3887	3.9802e+06	59751.9		1	A1	23	27.392	7417.75	3125.55		19	A19	23	27.3887	2.4429e+06	51740.9		5	A5	23	27.3904	1.45894e+06	21356		20	A20	23	27.3887	4.04942e+06	67090.4		155	G11	23	27.3886	1.81312e+06	6141.26		158	G14	23	27.3931	2.24737e+06	21166.9
	18	A18	24	27.4973	3.97619e+06	58875.6		1	A1	24	27.5008	8917.8	3050.72		19	A19	24	27.4973	2.43935e+06	49586.8		5	A5	24	27.4991	1.45592e+06	20400.1		20	A20	24	27.4973	4.04405e+06	67046.9		155	G11	24	27.4972	1.81278e+06	6919.76		158	G14	24	27.5019	2.25143e+06	19703
	18	A18	25	27.6058	3.9643e+06	57652.2		1	A1	25	27.6095	7427.39	3084.66		19	A19	25	27.6058	2.43467e+06	46783.3		5	A5	25	27.6078	1.46109e+06	19108.2		20	A20	25	27.6058	4.03974e+06	66402.2		155	G11	25	27.6058	1.81153e+06	8067.02		158	G14	25	27.6107	2251729	18348.6
	18	A18	26	27.7144	3.96104e+06	56630.9		1	A1	26	27.7183	6938.2	3094.24		19	A19	26	27.7144	2.42998e+06	43908.7		5	A5	26	27.7164	1454224	17696.5		20	A20	26	27.7144	4.0247e+06	65047.2		155	G11	26	27.7143	1.80964e+06	9418.57		158	G14	26	27.7194	2.24443e+06	17137.6
	18	A18	27	27.823	3.95976e+06	56322.9		1	A1	27	27.827	8278.87	2897.74		19	A19	27	27.823	2.42472e+06	41412.3		5	A5	27	27.8251	1.45647e+06	16413.2		20	A20	27	27.823	4.01892e+06	63150.4		155	G11	27	27.8229	1.80871e+06	10810.3		158	G14	27	27.8282	2.24439e+06	16004.4
	18	A18	28	27.9315	3.94539e+06	56962.7		1	A1	28	27.9358	7522.37	2363.84		19	A19	28	27.9315	2.41951e+06	39564.5		5	A5	28	27.9338	1.45335e+06	15417.6		20	A20	28	27.9315	4014060	61093.4		155	G11	28	27.9315	1.80937e+06	11883.4		158	G14	28	27.937	2244304	14861.1
	18	A18	29	28.0401	3.93978e+06	58377.8		1	A1	29	28.0445	7413.41	1480.65		19	A19	29	28.0401	2.41492e+06	38479.2		5	A5	29	28.0424	1.45018e+06	14725.6		20	A20	29	28.0401	4.00585e+06	59326		155	G11	29	28.0401	1.8073e+06	12684.7		158	G14	29	28.0457	2243396	13673.2
	18	A18	30	28.1487	3940097	60045.8		1	A1	30	28.1532	7121.04	360.01		19	A19	30	28.1487	2.41535e+06	38138.7		5	A5	30	28.1511	1.45085e+06	14231.6		20	A20	30	28.1487	3.99569e+06	58196.2		155	G11	30	28.1486	1.80734e+06	13141.9		158	G14	30	28.1545	2.23964e+06	12482.2
	18	A18	31	28.2573	3930975	61303		1	A1	31	28.262	7229.5	-586.534		19	A19	31	28.2573	2.40697e+06	38412.4		5	A5	31	28.2598	1.45302e+06	13783.2		20	A20	31	28.2573	4.00138e+06	57828.1		155	G11	31	28.2572	1803942	13250.2		158	G14	31	28.2633	2.24027e+06	11375.2
	18	A18	32	28.3658	3.90897e+06	61660.1		1	A1	32	28.3707	6292.67	-1400.34		19	A19	32	28.3658	2.40391e+06	39079.5		5	A5	32	28.3684	1.44468e+06	13257		20	A20	32	28.3658	3.98479e+06	58092.4		155	G11	32	28.3658	1.80109e+06	13111.9		158	G14	32	28.372	2.23849e+06	10441.7
	18	A18	33	28.4744	3.90601e+06	61065.7		1	A1	33	28.4795	7837.82	-2047.28		19	A19	33	28.4744	2397076	39882.6		5	A5	33	28.4771	1.4452e+06	12620.6		20	A20	33	28.4744	3.97805e+06	58699.2		155	G11	33	28.4744	1.80051e+06	12891.2		158	G14	33	28.4808	2.23876e+06	9741.18
	18	A18	34	28.583	3.90698e+06	59955.7		1	A1	34	28.5882	8040.32	-2485.8		19	A19	34	28.583	2394676	40595.7		5	A5	34	28.5858	1.44514e+06	11939.4		20	A20	34	28.583	3.97424e+06	59335.5		155	G11	34	28.583	1.79885e+06	12744.5		158	G14	34	28.5896	2.2386e+06	9303.54
	18	A18	35	28.6915	3.89683e+06	59015.8		1	A1	35	28.697	6100.72	-2698.26		19	A19	35	28.6915	2.38775e+06	41094.4		5	A5	35	28.6944	1443197	11347.6		20	A20	35	28.6915	3.96155e+06	59780.8		155	G11	35	28.6915	1.7986e+06	12780.6		158	G14	35	28.6983	2.23451e+06	9133.49
	18	A18	36	28.8001	3.89284e+06	58780.8		1	A1	36	28.8057	7969.22	-2680.37		19	A19	36	28.8001	2.38358e+06	41378.3		5	A5	36	28.8031	1.43838e+06	10977.9		20	A20	36	28.8001	3962875	59936		155	G11	36	28.8001	1.79767e+06	13054.7		158	G14	36	28.8071	2.23494e+06	9203.9
	18	A18	37	28.9087	3.88271e+06	59354.2		1	A1	37	28.9144	8059.07	-2448.68		19	A19	37	28.9087	2.37701e+06	41555		5	A5	37	28.9118	1.43922e+06	10887.4		20	A20	37	28.9087	3.94995e+06	59795.2		155	G11	37	28.9087	1.79485e+06	13586.2		158	G14	37	28.9159	2.23654e+06	9452.49
	18	A18	38	29.0172	3.88015e+06	60390.3		1	A1	38	29.0232	7164.06	-2053.86		19	A19	38	29.0172	2373383	41784.5		5	A5	38	29.0205	1439627	11027.4		20	A20	38	29.0172	3.94036e+06	59394.1		155	G11	38	29.0173	1.79174e+06	14342.9		158	G14	38	29.0247	2.23219e+06	9764
	18	A18	39	29.1258	3.8664e+06	61361.2		1	A1	39	29.1319	8141.39	-1579.04		19	A19	39	29.1258	2.37212e+06	42193		5	A5	39	29.1291	1.43765e+06	11272.7		20	A20	39	29.1258	3.93828e+06	58784.9		155	G11	39	29.1258	1793929	15220.6		158	G14	39	29.1334	2.23173e+06	10013.1
	18	A18	40	29.2344	3857068	61889.8		1	A1	40	29.2407	8159.73	-1109.24		19	A19	40	29.2344	2.36432e+06	42807.5		5	A5	40	29.2378	1.43889e+06	11504.9		20	A20	40	29.2344	3.93373e+06	58006.1		155	G11	40	29.2344	1.79053e+06	16044.6		158	G14	40	29.2422	2232524	10124.4
	18	A18	41	29.3429	3.84971e+06	61931.6		1	A1	41	29.3494	7181.34	-681.529		19	A19	41	29.3429	2359522	43546.2		5	A5	41	29.3465	1.43063e+06	11661.4		20	A20	41	29.3429	3.9207e+06	57067.6		155	G11	41	29.343	1.79204e+06	16632.1		158	G14	41	29.351	2.23122e+06	10140.6
	18	A18	42	29.4515	3852388	61706.7		1	A1	42	29.4581	9660.55	-253.134		19	A19	42	29.4515	2354249	44269.1		5	A5	42	29.4551	1.43349e+06	11740.4		20	A20	42	29.4515	3.92134e+06	55942.1		155	G11	42	29.4516	1.78486e+06	16886.7		158	G14	42	29.4597	2227765	10229.8
	18	A18	43	29.5601	3849990	61482.1		1	A1	43	29.5669	6599.26	307.888		19	A19	43	29.5601	2.34851e+06	44850.4		5	A5	43	29.5638	1.43326e+06	11757.1		20	A20	43	29.5601	3913422	54611		155	G11	43	29.5601	1.78208e+06	16849.4		158	G14	43	29.5685	2.2237e+06	10600.7
	18	A18	44	29.6686	3.83411e+06	61388.1		1	A1	44	29.6756	7446.52	1195.7		19	A19	44	29.6686	2350537	45224.4		5	A5	44	29.6725	1.42965e+06	11699.4		20	A20	44	29.6686	3.90808e+06	53119.2		155	G11	44	29.6687	1.78383e+06	16670.7		158	G14	44	29.6773	2.22636e+06	11389.7
	18	A18	45	29.7772	3.8284e+06	61405.9		1	A1	45	29.7844	8580.45	2185.4		19	A19	45	29.7772	2.34035e+06	45390.6		5	A5	45	29.7811	1.42793e+06	11528.8		20	A20	45	29.7772	3.90061e+06	51607.7		155	G11	45	29.7773	1780506	16528.5		158	G14	45	29.786	2.22952e+06	12594.4
	18	A18	46	29.8858	3.82357e+06	61471.9		1	A1	46	29.8931	8513.57	2993.83		19	A19	46	29.8858	2.34061e+06	45378.7		5	A5	46	29.8898	1.42791e+06	11209.2		20	A20	46	29.8858	3898900	50248		155	G11	46	29.8859	1778572	16557.2		158	G14	46	29.8948	2.22465e+06	14101.3
	18	A18	47	29.9943	3.8172e+06	61542.3		1	A1	47	30.0019	8194.96	3279.7		19	A19	47	29.9943	2.33408e+06	45220.2		5	A5	47	29.9985	1.42862e+06	10752.4		20	A20	47	29.9943	3896206	49148.5		155	G11	47	29.9945	1.77829e+06	16824.8		158	G14	47	30.0036	2.22093e+06	15761.4
	18	A18	48	30.1029	3.82009e+06	61578.5		1	A1	48	30.1106	6970.52	2841.32		19	A19	48	30.1029	2.32727e+06	44931.1		5	A5	48	30.1071	1.42069e+06	10234.8		20	A20	48	30.1029	3.89271e+06	48260.2		155	G11	48	30.103	1.77618e+06	17359.9		158	G14	48	30.1123	2.22047e+06	17447.9
	18	A18	49	30.2115	3811714	61485.3		1	A1	49	30.2193	8075.95	1753.32		19	A19	49	30.2115	2.32938e+06	44505.1		5	A5	49	30.2158	1.42323e+06	9775.46		20	A20	49	30.2115	3.89517e+06	47426.3		155	G11	49	30.2116	1.77077e+06	18168.1		158	G14	49	30.2211	2.22134e+06	19057.5
	18	A18	50	30.3201	3.80628e+06	61118.8		1	A1	50	30.3281	6508.37	355.016		19	A19	50	30.3201	2.32553e+06	43941.2		5	A5	50	30.3245	1.42292e+06	9496.99		20	A20	50	30.3201	3880546	46523.7		155	G11	50	30.3202	1.77388e+06	19221.1		158	G14	50	30.3299	2.21734e+06	20484.2
	18	A18	51	30.4286	3.80157e+06	60389.2		1	A1	51	30.4368	7171.71	-647.006		19	A19	51	30.4286	2.32121e+06	43273.2		5	A5	51	30.4332	1.4219e+06	9484.63		20	A20	51	30.4286	3.87973e+06	45615.5		155	G11	51	30.4288	1.76991e+06	20435.2		158	G14	51	30.4386	2.2142e+06	21615.6
	18	A18	52	30.5372	3.79151e+06	59358.9		1	A1	52	30.5456	7104.56	-1210		19	A19	52	30.5372	2.31055e+06	42601		5	A5	52	30.5418	1.41759e+06	9768.34		20	A20	52	30.5372	3.87247e+06	44977.5		155	G11	52	30.5373	1.76783e+06	21666.9		158	G14	52	30.5474	2.2114e+06	22367.5
	18	A18	53	30.6458	3.78105e+06	58237.7		1	A1	53	30.6543	8077.66	-1276.09		19	A19	53	30.6458	2.31218e+06	42081.3		5	A5	53	30.6505	1.42059e+06	10313.3		20	A20	53	30.6458	3.8709e+06	44962.6		155	G11	53	30.6459	1.76534e+06	22752.8		158	G14	53	30.6562	2.21285e+06	22748.4
	18	A18	54	30.7543	3.78714e+06	57281.9		1	A1	54	30.7631	7182.01	-930.367		19	A19	54	30.7543	2.30833e+06	41866.8		5	A5	54	30.7592	1.41795e+06	11029.5		20	A20	54	30.7543	3.86347e+06	45743.7		155	G11	54	30.7545	1762475	23576.9		158	G14	54	30.765	2.20514e+06	22887.1
	18	A18	55	30.8629	3.76713e+06	56649.3		1	A1	55	30.8718	8198.51	-376.779		19	A19	55	30.8629	2.29676e+06	42015.2		5	A5	55	30.8678	1.41533e+06	11791.6		20	A20	55	30.8629	3.86164e+06	47118		155	G11	55	30.8631	1.76026e+06	24120.2		158	G14	55	30.8737	2.20233e+06	23022.9
	18	A18	56	30.9715	3.76686e+06	56322.2		1	A1	56	30.9805	7806.42	185.551		19	A19	56	30.9715	2.29739e+06	42438.9		5	A5	56	30.9765	1.41912e+06	12472.8		20	A20	56	30.9715	3.85123e+06	48514		155	G11	56	30.9716	1.75477e+06	24463.3		158	G14	56	30.9825	2.20127e+06	23414.3
	18	A18	57	31.08	3.76164e+06	56134.9		1	A1	57	31.0893	7954.85	754.387		19	A19	57	31.08	2.29557e+06	42931.7		5	A5	57	31.0852	1.41111e+06	12966.3		20	A20	57	31.08	3.86163e+06	49236.7		155	G11	57	31.0802	1.75368e+06	24730.4		158	G14	57	31.0913	2201504	24250.3
	18	A18	58	31.1886	3.75603e+06	55881.9		1	A1	58	31.198	6618.13	1130.01		19	A19	58	31.1886	2.28568e+06	43265.5		5	A5	58	31.1938	1410696	13192		20	A20	58	31.1886	3.84307e+06	48831.3		155	G11	58	31.1888	1752159	25008.4		158	G14	58	31.2	2.19618e+06	25564.3
	18	A18	59	31.2972	3.74551e+06	55441.5		1	A1	59	31.3068	7520.8	1335.25		19	A19	59	31.2972	2.2836e+06	43302.5		5	A5	59	31.3025	1.41168e+06	13099.4		20	A20	59	31.2972	3.8361e+06	47339.9		155	G11	59	31.2974	1.74905e+06	25292		158	G14	59	31.3088	2.19472e+06	27264
	18	A18	60	31.4057	3733159	54846.9		1	A1	60	31.4155	8259.46	1363.51		19	A19	60	31.4057	2.27496e+06	43047.9		5	A5	60	31.4112	1.41167e+06	12682.1		20	A20	60	31.4057	3828348	45269		155	G11	60	31.406	1.74588e+06	25501.4		158	G14	60	31.4176	2.19444e+06	29173.8
	18	A18	61	31.5143	3.74079e+06	54271.7		1	A1	61	31.5243	7248.49	1162.47		19	A19	61	31.5143	2.27143e+06	42613.8		5	A5	61	31.5198	1.40384e+06	12004.4		20	A20	61	31.5143	3.82291e+06	43296.8		155	G11	61	31.5145	1743134	25548		158	G14	61	31.5263	2.18538e+06	31054.2
	18	A18	62	31.6229	3.72224e+06	53929.8		1	A1	62	31.633	7434.91	701.454		19	A19	62	31.6229	2.26496e+06	42135.5		5	A5	62	31.6285	1.40379e+06	11205.5		20	A20	62	31.6229	3.81892e+06	41901.6		155	G11	62	31.6231	1739785	25419.6		158	G14	62	31.6351	2.18731e+06	32662.5
	18	A18	63	31.7314	3.71743e+06	53921.3		1	A1	63	31.7417	6806.4	80.3081		19	A19	63	31.7314	2.26241e+06	41691.9		5	A5	63	31.7372	1.40618e+06	10472.9		20	A20	63	31.7314	3817962	41145.4		155	G11	63	31.7317	1.73632e+06	25219.3		158	G14	63	31.7439	2182089	33806.7
	18	A18	64	31.84	3.71143e+06	54099.4		1	A1	64	31.8505	8005.64	-392.46		19	A19	64	31.84	2.25495e+06	41281.9		5	A5	64	31.8459	1.40079e+06	9992.91		20	A20	64	31.84	3.80825e+06	40740.3		155	G11	64	31.8403	1.73282e+06	25125.1		158	G14	64	31.8526	2.17754e+06	34401
	18	A18	65	31.9486	3709948	54076.9		1	A1	65	31.9592	5881.31	-662.66		19	A19	65	31.9486	2.2521e+06	40851.4		5	A5	65	31.9545	1.40388e+06	9896.55		20	A20	65	31.9486	3.81219e+06	40301.8		155	G11	65	31.9488	1.73301e+06	25305.2		158	G14	65	31.9614	2172744	34500.7
	18	A18	66	32.0571	3.70234e+06	53425.8		1	A1	66	32.068	7845.6	-619.894		19	A19	66	32.0571	2.24739e+06	40356.9		5	A5	66	32.0632	1.39825e+06	10229.7		20	A20	66	32.0571	3.79987e+06	39668.8		155	G11	66	32.0574	1728183	25807.9		158	G14	66	32.0702	2.16675e+06	34263.9
	18	A18	67	32.1657	3.69463e+06	51982.1		1	A1	67	32.1767	7997.32	-303.517		19	A19	67	32.1657	2.23918e+06	39807.4		5	A5	67	32.1719	1.40143e+06	10932		20	A20	67	32.1657	3792705	39004.9		155	G11	67	32.166	1.72696e+06	26524.5		158	G14	67	32.179	2.16577e+06	33861.4
	18	A18	68	32.2743	3.68069e+06	50033		1	A1	68	32.2855	7669.35	113.719		19	A19	68	32.2743	2.23807e+06	39287.4		5	A5	68	32.2805	1.39827e+06	11836.2		20	A20	68	32.2743	3.78784e+06	38656.2		155	G11	68	32.2746	1.72476e+06	27228.1		158	G14	68	32.2877	2162141	33372.5
	18	A18	69	32.3829	3.67845e+06	48219.2		1	A1	69	32.3942	7112.48	514.28		19	A19	69	32.3829	2.2321e+06	38930.1		5	A5	69	32.3892	1.39818e+06	12707.8		20	A20	69	32.3829	3.78764e+06	38873		155	G11	69	32.3832	1.7227e+06	27694.5		158	G14	69	32.3965	2.15878e+06	32752.2
	18	A18	70	32.4914	3.67118e+06	47232.9		1	A1	70	32.5029	7865.92	635.996		19	A19	70	32.4914	2.22657e+06	38853.7		5	A5	70	32.4979	1.3974e+06	13330		20	A20	70	32.4914	3.78269e+06	39611.1		155	G11	70	32.4917	1.7125e+06	27819.8		158	G14	70	32.5053	2154259	31889.6
	18	A18	71	32.6	3.66755e+06	47304.8		1	A1	71	32.6117	6748.88	502.993		19	A19	71	32.6	2.22438e+06	39100.5		5	A5	71	32.6065	1.39118e+06	13597.5		20	A20	71	32.6	3783769	40555.9		155	G11	71	32.6003	1.71448e+06	27670.7		158	G14	71	32.614	2.15087e+06	30696.1
	18	A18	72	32.7086	3.66985e+06	48276.3		1	A1	72	32.7204	7053.89	285.939		19	A19	72	32.7086	2.21776e+06	39588.1		5	A5	72	32.7152	1394176	13569.6		20	A20	72	32.7086	3.77396e+06	41339.4		155	G11	72	32.7089	1.71085e+06	27430.7		158	G14	72	32.7228	2.14363e+06	29190.2
	18	A18	73	32.8171	3.66023e+06	49652.3		1	A1	73	32.8292	7054.43	150.928		19	A19	73	32.8171	2.21763e+06	40133.7		5	A5	73	32.8239	1.38766e+06	13432.6		20	A20	73	32.8171	3.76579e+06	41742.2		155	G11	73	32.8175	1705610	27288.9		158	G14	73	32.8316	2.146e+06	27497.8
	18	A18	74	32.9257	3.65118e+06	50826.9		1	A1	74	32.9379	7673.18	144.062		19	A19	74	32.9257	2.21111e+06	40524.7		5	A5	74	32.9325	1.38892e+06	13386.2		20	A20	74	32.9257	3.76558e+06	41760.1		155	G11	74	32.926	1706243	27340.8		158	G14	74	32.9403	2.13871e+06	25815.8
	18	A18	75	33.0343	3.64383e+06	51434		1	A1	75	33.0467	7865.92	170.833		19	A19	75	33.0343	2.20417e+06	40606.3		5	A5	75	33.0412	1.38641e+06	13520.7		20	A20	75	33.0343	3.75026e+06	41529		155	G11	75	33.0346	1.70309e+06	27564		158	G14	75	33.0491	2.13915e+06	24346.2
	18	A18	76	33.1428	3.64245e+06	51423		1	A1	76	33.1554	7140.45	118.517		19	A19	76	33.1428	2.19938e+06	40337.2		5	A5	76	33.1499	1.3885e+06	13780.6		20	A20	76	33.1428	3.76136e+06	41131.8		155	G11	76	33.1432	1.6977e+06	27866.9		158	G14	76	33.1579	2.13395e+06	23254.9
	18	A18	77	33.2514	3.63085e+06	50981		1	A1	77	33.2641	6668.92	-50.6011		19	A19	77	33.2514	2195601	39784.8		5	A5	77	33.2586	1.38597e+06	14039.7		20	A20	77	33.2514	3.74678e+06	40533.6		155	G11	77	33.2518	1.69453e+06	28154		158	G14	77	33.2666	2132243	22639.5
	18	A18	78	33.36	3.62602e+06	50358.8		1	A1	78	33.3729	7181.07	-323.33		19	A19	78	33.36	2.19285e+06	39093.8		5	A5	78	33.3672	1.38177e+06	14228.9		20	A20	78	33.36	3.74571e+06	39633.8		155	G11	78	33.3603	1.69246e+06	28365.8		158	G14	78	33.3754	2.13222e+06	22466.2
	18	A18	79	33.4685	3.62097e+06	49761.6		1	A1	79	33.4816	7293.87	-652.217		19	A19	79	33.4685	2.18395e+06	38442.1		5	A5	79	33.4759	1378467	14411.8		20	A20	79	33.4685	3736900	38426.1		155	G11	79	33.4689	1.68888e+06	28484.3		158	G14	79	33.4842	2.13053e+06	22598.9
	18	A18	80	33.5771	3.6177e+06	49287.9		1	A1	80	33.5904	7217.36	-1007.68		19	A19	80	33.5771	2.18418e+06	37999.3		5	A5	80	33.5846	1.37701e+06	14724.1		20	A20	80	33.5771	3.73516e+06	37071.5		155	G11	80	33.5775	1.68761e+06	28525.1		158	G14	80	33.5929	2.12555e+06	22873.7
	18	A18	81	33.6857	3.60673e+06	48954.6		1	A1	81	33.6991	7739.14	-1376.18		19	A19	81	33.6857	2.17405e+06	37875.7		5	A5	81	33.6932	1.38081e+06	15246.3		20	A20	81	33.6857	3.72587e+06	35847.8		155	G11	81	33.6861	1.68251e+06	28536.7		158	G14	81	33.7017	2121397	23172.7
	18	A18	82	33.7942	3.60484e+06	48745.4		1	A1	82	33.8079	7040.58	-1711.99		19	A19	82	33.7942	2.17705e+06	38085		5	A5	82	33.8019	1.37746e+06	15898.2		20	A20	82	33.7942	3.72631e+06	35011.9		155	G11	82	33.7947	1.67611e+06	28583.9		158	G14	82	33.8105	2.12333e+06	23489
	18	A18	83	33.9028	3.59636e+06	48652.9		1	A1	83	33.9166	6876.31	-1903.03		19	A19	83	33.9028	2.16878e+06	38538.8		5	A5	83	33.9106	1.37267e+06	16472		20	A20	83	33.9028	3.72377e+06	34699.5		155	G11	83	33.9032	1.6781e+06	28706		158	G14	83	33.9193	2.11862e+06	23927
	18	A18	84	34.0114	3592873	48668.7		1	A1	84	34.0253	7510.9	-1808.26		19	A19	84	34.0114	2.16622e+06	39088		5	A5	84	34.0192	1.3739e+06	16760		20	A20	84	34.0114	3.71942e+06	34888.9		155	G11	84	34.0118	1673715	28869.3		158	G14	84	34.028	2.11382e+06	24635.9
	18	A18	85	34.1199	3586594	48757.5		1	A1	85	34.1341	7090.31	-1356.6		19	A19	85	34.1199	2161844	39585.1		5	A5	85	34.1279	1369533	16697.6		20	A20	85	34.1199	3.7147e+06	35457		155	G11	85	34.1204	1.67273e+06	28968.4		158	G14	85	34.1368	2.11156e+06	25682.2
	18	A18	86	34.2285	3.57614e+06	48829.4		1	A1	86	34.2428	8349.97	-629.327		19	A19	86	34.2285	2.15348e+06	39920.1		5	A5	86	34.2366	1.36471e+06	16411.9		20	A20	86	34.2285	3.70346e+06	36262		155	G11	86	34.229	1.66529e+06	28889.2		158	G14	86	34.2456	2.11589e+06	27002
	18	A18	87	34.3371	3578801	48772		1	A1	87	34.3516	8584	153.493		19	A19	87	34.3371	2.15066e+06	40018		5	A5	87	34.3452	1.3661e+06	16159.1		20	A20	87	34.3371	3.71543e+06	37199.5		155	G11	87	34.3375	1.66166e+06	28601.2		158	G14	87	34.3543	2.10545e+06	28354.4
	18	A18	88	34.4456	3.5712e+06	48510.9		1	A1	88	34.4603	7152.72	929.708		19	A19	88	34.4456	2.14985e+06	39830.1		5	A5	88	34.4539	1.36462e+06	16197.9		20	A20	88	34.4456	3.70002e+06	38230.8		155	G11	88	34.4461	1.66065e+06	28187.5		158	G14	88	34.4631	2.10657e+06	29396.9
	18	A18	89	34.5542	3.55675e+06	48075.1		1	A1	89	34.5691	6989.79	1262.99		19	A19	89	34.5542	2.14228e+06	39345.1		5	A5	89	34.5626	1.36337e+06	16667		20	A20	89	34.5542	3.69618e+06	39332.4		155	G11	89	34.5547	1.65527e+06	27789.1		158	G14	89	34.5719	2100507	29830
	18	A18	90	34.6628	3.55727e+06	47599.1		1	A1	90	34.6778	7557.2	1169.89		19	A19	90	34.6628	2.13535e+06	38611.7		5	A5	90	34.6712	1.35942e+06	17530.8		20	A20	90	34.6628	3.6878e+06	40395.9		155	G11	90	34.6633	1.65707e+06	27500.4		158	G14	90	34.6806	2.09552e+06	29528.1
	18	A18	91	34.7714	3.55036e+06	47285.3		1	A1	91	34.7865	6825.79	805.004		19	A19	91	34.7714	2131291	37751.6		5	A5	91	34.7799	1.35992e+06	18599.1		20	A20	91	34.7714	3692472	41156.3		155	G11	91	34.7719	1.65104e+06	27313.1		158	G14	91	34.7894	2.09305e+06	28591.5
	18	A18	92	34.8799	3.55022e+06	47194.6		1	A1	92	34.8953	7953.91	333.768		19	A19	92	34.8799	2130231	36934.5		5	A5	92	34.8886	1.3589e+06	19593.1		20	A20	92	34.8799	3687972	41266.5		155	G11	92	34.8804	1.64791e+06	27132.3		158	G14	92	34.8982	2.09122e+06	27295.6
	18	A18	93	34.9885	3536447	47303.3		1	A1	93	35.004	7417.36	-71.8499		19	A19	93	34.9885	2.12445e+06	36335		5	A5	93	34.9973	1.35241e+06	20236.7		20	A20	93	34.9885	3.68162e+06	40524.8		155	G11	93	34.989	1.64586e+06	26865.4		158	G14	93	35.0069	2.08443e+06	25978.6
	18	A18	94	35.0971	3.53295e+06	47480.5		1	A1	94	35.1128	7000.73	-394.179		19	A19	94	35.0971	2.12027e+06	36079.7		5	A5	94	35.1059	1.35181e+06	20343.4		20	A20	94	35.0971	3.66389e+06	39145.5		155	G11	94	35.0976	1.64102e+06	26490.1		158	G14	94	35.1157	2.08537e+06	24916.4
	18	A18	95	35.2056	3.53472e+06	47538.7		1	A1	95	35.2215	7645.6	-622.369		19	A19	95	35.2056	2.1141e+06	36220.3		5	A5	95	35.2146	1.34858e+06	19875.7		20	A20	95	35.2056	3.66546e+06	37716.3		155	G11	95	35.2062	1.63918e+06	26065.4		158	G14	95	35.2245	2.08343e+06	24230.7
	18	A18	96	35.3142	3.51875e+06	47313.6		1	A1	96	35.3303	6568.65	-681.515		19	A19	96	35.3142	2.11592e+06	36713.2		5	A5	96	35.3233	1.34746e+06	18963.5		20	A20	96	35.3142	3.66473e+06	36958.8		155	G11	96	35.3147	1.63638e+06	25674.4		158	G14	96	35.3333	2.0814e+06	23933.8
	18	A18	97	35.4228	3.52136e+06	46790.8		1	A1	97	35.439	7749.57	-527.582		19	A19	97	35.4228	2.10698e+06	37431.9		5	A5	97	35.4319	1.33986e+06	17873.1		20	A20	97	35.4228	3657897	37325.2		155	G11	97	35.4233	1.63303e+06	25345		158	G14	97	35.442	2075962	23945.2
	18	A18	98	35.5313	3.50706e+06	46123.1		1	A1	98	35.5477	7850.21	-216.311		19	A19	98	35.5313	2.10514e+06	38195.5		5	A5	98	35.5406	1.3445e+06	16923.7		20	A20	98	35.5313	3.66202e+06	38753		155	G11	98	35.5319	1.63325e+06	25017.6		158	G14	98	35.5508	2.07367e+06	24178.3
	18	A18	99	35.6399	3.50295e+06	45576.2		1	A1	99	35.6565	7656.28	81.8915		19	A19	99	35.6399	2.10049e+06	38819.1		5	A5	99	35.6493	1.33918e+06	16378.4		20	A20	99	35.6399	3.65594e+06	40717.6		155	G11	99	35.6405	1.62813e+06	24585.3		158	G14	99	35.6596	2.07327e+06	24572.4
	18	A18	100	35.7485	3.50098e+06	45387.1		1	A1	100	35.7652	7376.2	159.353		19	A19	100	35.7485	2.09385e+06	39158.1		5	A5	100	35.7579	1.3373e+06	16352.3		20	A20	100	35.7485	3.64318e+06	42595.7		155	G11	100	35.749	1.62367e+06	23985.8		158	G14	100	35.7683	2.07001e+06	25064.3
	18	A18	101	35.857	3.5006e+06	45637		1	A1	101	35.874	7668.69	-108.945		19	A19	101	35.857	2.09052e+06	39132.2		5	A5	101	35.8666	1.34206e+06	16787.7		20	A20	101	35.857	3647707	43858.9		155	G11	101	35.8576	1.62215e+06	23273.2		158	G14	101	35.8771	2.06684e+06	25562.5
	18	A18	102	35.9656	3.48637e+06	46224.2		1	A1	102	35.9827	6883.84	-650.793		19	A19	102	35.9656	2.08657e+06	38740.1		5	A5	102	35.9753	1333961	17505.2		20	A20	102	35.9656	3.63159e+06	44418		155	G11	102	35.9662	1619555	22608.1		158	G14	102	35.9859	2.06249e+06	25943.6
	18	A18	103	36.0742	3484037	46941.3		1	A1	103	36.0915	5840.55	-1227.12		19	A19	103	36.0742	2080417	38065.3		5	A5	103	36.0839	1.33239e+06	18294.6		20	A20	103	36.0742	3629109	44562.2		155	G11	103	36.0748	1.61694e+06	22153.9		158	G14	103	36.0946	2.06518e+06	26083.9
	18	A18	104	36.1827	3484781	47610.3		1	A1	104	36.2002	8573.72	-1542.06		19	A19	104	36.1827	2.07722e+06	37265.3		5	A5	104	36.1926	1329483	18988.7		20	A20	104	36.1827	3.62764e+06	44714.6		155	G11	104	36.1834	1.61603e+06	21945.3		158	G14	104	36.2034	2.05433e+06	25945.1
	18	A18	105	36.2913	3467623	48200.1		1	A1	105	36.3089	7620.67	-1400.9		19	A19	105	36.2913	2070370	36539.2		5	A5	105	36.3013	1.33196e+06	19501.1		20	A20	105	36.2913	3.61982e+06	45180.5		155	G11	105	36.2919	1.61616e+06	21816.8		158	G14	105	36.3122	2.0555e+06	25613.7
	18	A18	106	36.3999	3.4665e+06	48677.7		1	A1	106	36.4177	7741.38	-812.756		19	A19	106	36.3999	2.06869e+06	36056.5		5	A5	106	36.41	1.32613e+06	19819.4		20	A20	106	36.3999	3.61931e+06	45995.5		155	G11	106	36.4005	1610786	21441.6		158	G14	106	36.4209	2.05041e+06	25275.3
	18	A18	107	36.5084	3.46359e+06	49127.8		1	A1	107	36.5264	7548.23	8.8484		19	A19	107	36.5084	2.06513e+06	35899.3		5	A5	107	36.5186	1322504	19983.2		20	A20	107	36.5084	3.61022e+06	46938.9		155	G11	107	36.5091	1.60472e+06	20474		158	G14	107	36.5297	2.04982e+06	25127.5
	18	A18	108	36.617	3.45582e+06	49579.4		1	A1	108	36.6352	7783.85	925.426		19	A19	108	36.617	2.06126e+06	36051.6		5	A5	108	36.6273	1.31939e+06	20050		20	A20	108	36.617	3605011	47683.9		155	G11	108	36.6177	1.60828e+06	18712.3		158	G14	108	36.6385	2.04843e+06	25276.6
	18	A18	109	36.7256	3.44918e+06	49957.8		1	A1	109	36.7439	8584.4	1384.55		19	A19	109	36.7256	2.05897e+06	36453		5	A5	109	36.736	1.32242e+06	20053.1		20	A20	109	36.7256	3.60488e+06	47977.1		155	G11	109	36.7262	1.59953e+06	16201.6		158	G14	109	36.7472	2.04613e+06	25702
	18	A18	110	36.8342	3442685	50137.5		1	A1	110	36.8526	6272.21	1182.27		19	A19	110	36.8342	2.05141e+06	37048.3		5	A5	110	36.8446	1.3188e+06	19994.2		20	A20	110	36.8342	3.58894e+06	47756.2		155	G11	110	36.8348	1.60164e+06	13237.7		158	G14	110	36.856	2.04026e+06	26266.7
	18	A18	111	36.9427	3.44455e+06	50036		1	A1	111	36.9614	7336.89	471.246		19	A19	111	36.9427	2.04581e+06	37782.6		5	A5	111	36.9533	1.31131e+06	19856.2		20	A20	111	36.9427	3.58538e+06	47143.9		155	G11	111	36.9434	1.59838e+06	10133		158	G14	111	36.9648	2.03723e+06	26771.1
	18	A18	112	37.0513	3.42591e+06	49711.2		1	A1	112	37.0701	6596.9	-228.343		19	A19	112	37.0513	2.04415e+06	38527.6		5	A5	112	37.062	1.31294e+06	19645.7		20	A20	112	37.0513	3586202	46337.3		155	G11	112	37.052	1.5988e+06	7077.16		158	G14	112	37.0736	2.0356e+06	26988.5
	18	A18	113	37.1599	3423648	49344.1		1	A1	113	37.1789	7210.49	-594.546		19	A19	113	37.1599	2.04303e+06	39039		5	A5	113	37.1706	1.30988e+06	19407.9		20	A20	113	37.1599	3.57693e+06	45500.7		155	G11	113	37.1606	1.59977e+06	4816.98		158	G14	113	37.1823	2037384	26716.6
	18	A18	114	37.2684	3.42131e+06	49123.2		1	A1	114	37.2876	8206.43	-507.793		19	A19	114	37.2684	2039897	39037.8		5	A5	114	37.2793	1.30847e+06	19225.5		20	A20	114	37.2684	3572498	44724.6		155	G11	114	37.2691	1.60094e+06	3303.67		158	G14	114	37.2911	2.02722e+06	25852.8
	18	A18	115	37.377	3.41613e+06	49120.9		1	A1	115	37.3964	7803.64	-13.8588		19	A19	115	37.377	2.02561e+06	38385.7		5	A5	115	37.388	1305969	19185		20	A20	115	37.377	3.5686e+06	44068.8		155	G11	115	37.3777	1.59969e+06	2193.57		158	G14	115	37.3999	2.02372e+06	24471.9
	18	A18	116	37.4856	3.40942e+06	49268.1		1	A1	116	37.5051	7625.94	784.926		19	A19	116	37.4856	2.02488e+06	37241.6		5	A5	116	37.4966	1302671	19352.6		20	A20	116	37.4856	3.55942e+06	43618.3		155	G11	116	37.4863	1.59936e+06	1025.2		158	G14	116	37.5086	2.01964e+06	22826.4
	18	A18	117	37.5941	3.40333e+06	49439.9		1	A1	117	37.6138	7052.18	1407.08		19	A19	117	37.5941	2.01814e+06	36033		5	A5	117	37.6053	1.30129e+06	19743.3		20	A20	117	37.5941	3557950	43473.2		155	G11	117	37.5949	1.59334e+06	-557.124		158	G14	117	37.6174	2.02591e+06	21324.4
	18	A18	118	37.7027	3.39696e+06	49581.8		1	A1	118	37.7226	7846.79	1480.84		19	A19	118	37.7027	2017307	35257.3		5	A5	118	37.714	1.29894e+06	20302.7		20	A20	118	37.7027	3.55086e+06	43680.8		155	G11	118	37.7034	1.59848e+06	-2664.9		158	G14	118	37.7262	2.01722e+06	20317.4
	18	A18	119	37.8113	3.38518e+06	49745.9		1	A1	119	37.8313	6711.94	926.089		19	A19	119	37.8113	2.0155e+06	35228.2		5	A5	119	37.8227	1.30051e+06	20906.4		20	A20	119	37.8113	3.54899e+06	44186.4		155	G11	119	37.812	1.59722e+06	-5168.72		158	G14	119	37.8349	2.01881e+06	20002.2
	18	A18	120	37.9198	3.39005e+06	50011.4		1	A1	120	37.9401	6857.32	-30.3662		19	A19	120	37.9198	2.01349e+06	35944.4		5	A5	120	37.9313	1.29168e+06	21404.1		20	A20	120	37.9198	3.5488e+06	44863.3		155	G11	120	37.9206	1.59789e+06	-7803.15		158	G14	120	37.9437	2015836	20376.8
	18	A18	121	38.0284	3.37956e+06	50359.6		1	A1	121	38.0488	6713.66	-900.298		19	A19	121	38.0284	2.00544e+06	37137		5	A5	121	38.04	1292314	21683.8		20	A20	121	38.0284	3.5314e+06	45635.5		155	G11	121	38.0292	1.59797e+06	-10282.1		158	G14	121	38.0525	2.01201e+06	21245.5
	18	A18	122	38.137	3.37152e+06	50632.3		1	A1	122	38.1576	7930.69	-1603.8		19	A19	122	38.137	2.00311e+06	38431.6		5	A5	122	38.1487	1.28768e+06	21724.4		20	A20	122	38.137	3.5324e+06	46557.8		155	G11	122	38.1377	1.60077e+06	-12359.3		158	G14	122	38.1612	2.01152e+06	22243.4
	18	A18	123	38.2455	3.37134e+06	50593.6		1	A1	123	38.2663	6858.78	-1951.24		19	A19	123	38.2455	1.99692e+06	39502.6		5	A5	123	38.2573	1.28751e+06	21600.7		20	A20	123	38.2455	3.52636e+06	47779.5		155	G11	123	38.2463	1.60057e+06	-13839.5		158	G14	123	38.27	2.0131e+06	22907.4
	18	A18	124	38.3541	3.3597e+06	50073.7		1	A1	124	38.375	7777.13	-1878.43		19	A19	124	38.3541	1.99396e+06	40162.5		5	A5	124	38.366	1.2837e+06	21437.3		20	A20	124	38.3541	3.52415e+06	49375.9		155	G11	124	38.3549	1.60182e+06	-14577.6		158	G14	124	38.3788	2.00509e+06	22819.2
	18	A18	125	38.4627	3.35293e+06	49068.2		1	A1	125	38.4838	7422.89	-1444.94		19	A19	125	38.4627	1.98862e+06	40368.8		5	A5	125	38.4747	1.28073e+06	21344		20	A20	125	38.4627	3.51186e+06	51165		155	G11	125	38.4635	1.60512e+06	-14495.6		158	G14	125	38.4875	2.00105e+06	21801.5
	18	A18	126	38.5713	3347815	47765.2		1	A1	126	38.5925	8255.91	-798.292		19	A19	126	38.5713	1982441	40191.5		5	A5	126	38.5833	1.27996e+06	21370.5		20	A20	126	38.5713	3.51665e+06	52676.7		155	G11	126	38.5721	1.60663e+06	-13626.5		158	G14	126	38.5963	1.99426e+06	20038.3
	18	A18	127	38.6798	3.34485e+06	46582.8		1	A1	127	38.7013	7264.85	-129.623		19	A19	127	38.6798	1978185	39766.6		5	A5	127	38.692	1.27802e+06	21492.2		20	A20	127	38.6798	3506914	53308.8		155	G11	127	38.6806	1.60553e+06	-12141.5		158	G14	127	38.7051	1.99905e+06	18027.9
	18	A18	128	38.7884	3.33699e+06	45720.7		1	A1	128	38.81	7112.08	431.413		19	A19	128	38.7884	1.97353e+06	39246.9		5	A5	128	38.8007	1.27388e+06	21633.4		20	A20	128	38.7884	3493812	52625.3		155	G11	128	38.7892	1.60891e+06	-10332.5		158	G14	128	38.8139	1.99693e+06	16357.2
	18	A18	129	38.897	3.33181e+06	45408.2		1	A1	129	38.9188	8240.99	632.139		19	A19	129	38.897	1.97076e+06	38762.2		5	A5	129	38.9093	1271242	21710.1		20	A20	129	38.897	3.48779e+06	50591.7		155	G11	129	38.8978	1609647	-8522.13		158	G14	129	38.9226	1.99381e+06	15440
	18	A18	130	39.0055	3330606	45801.2		1	A1	130	39.0275	7540.44	267.69		19	A19	130	39.0055	1966702	38407.8		5	A5	130	39.018	1.2695e+06	21667.4		20	A20	130	39.0055	3479705	47616.5		155	G11	130	39.0064	1.6073e+06	-6940.7		158	G14	130	39.0314	1.996e+06	15370.2
	18	A18	131	39.1141	3.31614e+06	46890.6		1	A1	131	39.1362	6759.56	-422.605		19	A19	131	39.1141	1.95789e+06	38246.8		5	A5	131	39.1267	1.26739e+06	21515.4		20	A20	131	39.1141	3.48e+06	44391.1		155	G11	131	39.1149	1.60711e+06	-5623.61		158	G14	131	39.1402	1.99548e+06	15956.3
	18	A18	132	39.2227	3321946	48556.9		1	A1	132	39.245	6679.08	-1270.82		19	A19	132	39.2227	1.95809e+06	38311.3		5	A5	132	39.2354	1263828	21334.6		20	A20	132	39.2227	3474736	41629.3		155	G11	132	39.2235	1.6068e+06	-4399.12		158	G14	132	39.2489	1.98687e+06	16873.8
	18	A18	133	39.3312	3.31457e+06	50321.6		1	A1	133	39.3537	7704.44	-1999.35		19	A19	133	39.3312	1.95372e+06	38589.9		5	A5	133	39.344	1.26093e+06	21269		20	A20	133	39.3312	3.46408e+06	39894.8		155	G11	133	39.3321	1.61212e+06	-3010.79		158	G14	133	39.3577	1.9874e+06	17820.3
	18	A18	134	39.4398	3.30447e+06	51534.3		1	A1	134	39.4625	7206.27	-2321.18		19	A19	134	39.4398	1.94577e+06	39021.2		5	A5	134	39.4527	1.26007e+06	21480.9		20	A20	134	39.4398	3.46953e+06	39380.8		155	G11	134	39.4407	1.60664e+06	-1288.62		158	G14	134	39.4665	1.98957e+06	18586
	18	A18	135	39.5484	3.29831e+06	51805.7		1	A1	135	39.5712	8415.01	-2106.85		19	A19	135	39.5484	1.94538e+06	39515.2		5	A5	135	39.5614	1.25652e+06	22083.6		20	A20	135	39.5484	3.46237e+06	40047.2		155	G11	135	39.5492	1.61187e+06	715.395		158	G14	135	39.5752	1.98337e+06	19051.5
	18	A18	136	39.6569	3287656	51097.9		1	A1	136	39.68	8117.63	-1451.85		19	A19	136	39.6569	1.94332e+06	39996.4		5	A5	136	39.67	1.25722e+06	23064.9		20	A20	136	39.6569	3.45256e+06	41695.6		155	G11	136	39.6578	1610683	2738.48		158	G14	136	39.684	1.98217e+06	19165.4
	18	A18	137	39.7655	3.28563e+06	49711.7		1	A1	137	39.7887	7974.11	-625.544		19	A19	137	39.7655	1.92841e+06	40433.4		5	A5	137	39.7787	1.25145e+06	24245.6		20	A20	137	39.7655	3.46018e+06	44012.8		155	G11	137	39.7664	1604400	4451.35		158	G14	137	39.7928	1.97675e+06	18927.4
	18	A18	138	39.8741	3276687	48107.2		1	A1	138	39.8974	8024.63	68.0703		19	A19	138	39.8741	1.92989e+06	40805.2		5	A5	138	39.8874	1250595	25317.5		20	A20	138	39.8741	3444870	46556.4		155	G11	138	39.875	1.60739e+06	5656.51		158	G14	138	39.9015	1978388	18381.5
	18	A18	139	39.9826	3276619	46759.3		1	A1	139	40.0062	7101.13	521.321		19	A19	139	39.9826	1.92665e+06	41035.2		5	A5	139	39.996	1.2469e+06	25939.4		20	A20	139	39.9826	3438627	48907.4		155	G11	139	39.9836	1.60419e+06	6398.14		158	G14	139	40.0103	1.97644e+06	17611.1
	18	A18	140	40.0912	3.27103e+06	45805.1		1	A1	140	40.1149	7284.91	538.845		19	A19	140	40.0912	1.92379e+06	40966.4		5	A5	140	40.1047	1.24179e+06	25881		20	A20	140	40.0912	3.44103e+06	50698.7		155	G11	140	40.0921	1.60458e+06	6925.56		158	G14	140	40.1191	1.97247e+06	16731.7
	18	A18	141	40.1998	3.26138e+06	45261.7		1	A1	141	40.2237	8330.97	258.49		19	A19	141	40.1998	1.91649e+06	40436.9		5	A5	141	40.2134	1.23628e+06	25116.7		20	A20	141	40.1998	3431429	51669.6		155	G11	141	40.2007	1.60357e+06	7524.28		158	G14	141	40.2279	1.97128e+06	15894
	18	A18	142	40.3083	3.25868e+06	45229.2		1	A1	142	40.3324	7083.98	-19.5958		19	A19	142	40.3083	1.90713e+06	39420.3		5	A5	142	40.322	1.23758e+06	23838.6		20	A20	142	40.3083	3417867	51722.4		155	G11	142	40.3093	1.60408e+06	8327.58		158	G14	142	40.3366	1.96894e+06	15281.3
	18	A18	143	40.4169	3.25094e+06	45843.9		1	A1	143	40.4412	8151.02	-148.239		19	A19	143	40.4169	1.90336e+06	38120.5		5	A5	143	40.4307	1.23253e+06	22377.1		20	A20	143	40.4169	3.41925e+06	50947.6		155	G11	143	40.4179	1.60588e+06	9235.51		158	G14	143	40.4454	1.96849e+06	15083
	18	A18	144	40.5255	3.24721e+06	47173.3		1	A1	144	40.5499	6769.86	-69.6987		19	A19	144	40.5255	1905013	36923.3		5	A5	144	40.5394	1.23291e+06	21085		20	A20	144	40.5255	3.40594e+06	49601.2		155	G11	144	40.5264	1.5996e+06	10001.1		158	G14	144	40.5542	1968505	15427.5
	18	A18	145	40.634	3.2464e+06	49247.9		1	A1	145	40.6586	8459.08	216.181		19	A19	145	40.634	1.89584e+06	36220.6		5	A5	145	40.648	1.22861e+06	20240.6		20	A20	145	40.634	3.41124e+06	48027		155	G11	145	40.635	1.59791e+06	10402.5		158	G14	145	40.6629	1.96759e+06	16329.2
	18	A18	146	40.7426	3.24138e+06	51454.4		1	A1	146	40.7674	8052.46	694.584		19	A19	146	40.7426	1.89452e+06	36207.2		5	A5	146	40.7567	1.22852e+06	20000.8		20	A20	146	40.7426	3398319	46575.2		155	G11	146	40.7436	1.59687e+06	10391.9		158	G14	146	40.7717	1.96068e+06	17651
	18	A18	147	40.8512	3.22956e+06	53008		1	A1	147	40.8761	7574.75	1119.35		19	A19	147	40.8512	1.8938e+06	36780.4		5	A5	147	40.8654	1.225e+06	20395.3		20	A20	147	40.8512	3.39135e+06	45505.3		155	G11	147	40.8522	1.5964e+06	10105.9		158	G14	147	40.8805	1.96389e+06	19130.4
	18	A18	148	40.9598	3.22291e+06	53283.1		1	A1	148	40.9849	6677.64	1351.12		19	A19	148	40.9598	1.88725e+06	37591.8		5	A5	148	40.9741	1223727	21324.8		20	A20	148	40.9598	3.39014e+06	44906.5		155	G11	148	40.9608	1.59865e+06	9762.61		158	G14	148	40.9892	1.96266e+06	20438.5
	18	A18	149	41.0683	3219582	52097.5		1	A1	149	41.0936	8194.29	1347.72		19	A19	149	41.0683	1.88189e+06	38224.2		5	A5	149	41.0827	1.2215e+06	22566.4		20	A20	149	41.0683	3.38483e+06	44645.8		155	G11	149	41.0693	1.59549e+06	9546.65		158	G14	149	41.098	1.95445e+06	21284.1
	18	A18	150	41.1769	3.20494e+06	49884.4		1	A1	150	41.2024	6945.58	1165.15		19	A19	150	41.1769	1.87909e+06	38401.8		5	A5	150	41.1914	1.22018e+06	23802.7		20	A20	150	41.1769	3.38773e+06	44435.9		155	G11	150	41.1779	1.59065e+06	9569.68		158	G14	150	41.2068	1.95204e+06	21505.9
	18	A18	151	41.2855	3.1987e+06	47560.2		1	A1	151	41.3111	7781.74	902.33		19	A19	151	41.2855	1.86958e+06	38110.2		5	A5	151	41.3001	1.21329e+06	24702.8		20	A20	151	41.2855	3.37227e+06	44029		155	G11	151	41.2865	1.59383e+06	9902.32		158	G14	151	41.3155	1.95231e+06	21131.7
	18	A18	152	41.394	3.19759e+06	46295.1		1	A1	152	41.4198	6964.99	625.706		19	A19	152	41.394	1.86381e+06	37570.6		5	A5	152	41.4087	1.21172e+06	25032.2		20	A20	152	41.394	3.36205e+06	43391.7		155	G11	152	41.3951	1.59171e+06	10609.9		158	G14	152	41.4243	1.94895e+06	20360.6
	18	A18	153	41.5026	3.20116e+06	46412.1		1	A1	153	41.5286	7772.78	315.049		19	A19	153	41.5026	1868673	37097.2		5	A5	153	41.5174	1.20797e+06	24748.3		20	A20	153	41.5026	3362292	42742.7		155	G11	153	41.5036	1.59234e+06	11596.6		158	G14	153	41.5331	1.94594e+06	19485.8
	18	A18	154	41.6112	3190511	47945.5		1	A1	154	41.6373	7018.29	-71.5439		19	A19	154	41.6112	1.8612e+06	36938.1		5	A5	154	41.6261	1.20367e+06	24018.3		20	A20	154	41.6112	3.36494e+06	42386.2		155	G11	154	41.6122	1.58999e+06	12840.8		158	G14	154	41.6418	1945980	18801.3
	18	A18	155	41.7197	3.18003e+06	50498.2		1	A1	155	41.7461	7508.66	-641.493		19	A19	155	41.7197	1.85341e+06	37183.6		5	A5	155	41.7347	1.20272e+06	23139.1		20	A20	155	41.7197	3.35294e+06	42494.1		155	G11	155	41.7208	1.58653e+06	14297.8		158	G14	155	41.7506	1943199	18528.5
	18	A18	156	41.8283	3.18847e+06	52914.2		1	A1	156	41.8548	8149.18	-1485.57		19	A19	156	41.8283	1.85199e+06	37761.6		5	A5	156	41.8434	1.20184e+06	22413.3		20	A20	156	41.8283	3350492	43001.8		155	G11	156	41.8294	1.58749e+06	15825.5		158	G14	156	41.8594	1.94168e+06	18771.1
	18	A18	157	41.9369	3.16651e+06	54285.9		1	A1	157	41.9636	5811.92	-2507.27		19	A19	157	41.9369	1.84846e+06	38493.9		5	A5	157	41.9521	1.20052e+06	22037		20	A20	157	41.9369	3.35051e+06	43712.8		155	G11	157	41.938	1.58364e+06	17289.5		158	G14	157	41.9682	1938886	19501.2
	18	A18	158	42.0454	3.16232e+06	54194.8		1	A1	158	42.0723	7021.57	-3439.19		19	A19	158	42.0454	1.84667e+06	39170.3		5	A5	158	42.0607	1.19426e+06	22065.7		20	A20	158	42.0454	3.33211e+06	44459.9		155	G11	158	42.0465	1.58139e+06	18595.6		158	G14	158	42.0769	1.94091e+06	20582.2
	18	A18	159	42.154	3.15437e+06	52829.3		1	A1	159	42.181	8146.92	-3931.95		19	A19	159	42.154	1.83544e+06	39622		5	A5	159	42.1694	1.19368e+06	22442.3		20	A20	159	42.154	3335736	45184.2		155	G11	159	42.1551	1.58032e+06	19690.9		158	G14	159	42.1857	1.93421e+06	21826.6
	18	A18	160	42.2626	3.14339e+06	50809.6		1	A1	160	42.2898	8403.67	-3726.05		19	A19	160	42.2626	1833413	39768.4		5	A5	160	42.2781	1.19213e+06	23047.8		20	A20	160	42.2626	3.32954e+06	45886.5		155	G11	160	42.2637	1.57588e+06	20558.3		158	G14	160	42.2945	1.93238e+06	23076
	18	A18	161	42.3711	3.15096e+06	48824		1	A1	161	42.3985	8324.37	-2802.95		19	A19	161	42.3711	1.82849e+06	39612.7		5	A5	161	42.3868	1.18937e+06	23738		20	A20	161	42.3711	3325556	46508.7		155	G11	161	42.3723	1.57721e+06	21221.6		158	G14	161	42.4032	1.92701e+06	24244.3
	18	A18	162	42.4797	3.1424e+06	47347.4		1	A1	162	42.5073	8682.56	-1410.64		19	A19	162	42.4797	1.82586e+06	39205.4		5	A5	162	42.4954	1.18424e+06	24367.8		20	A20	162	42.4797	3.32396e+06	46927		155	G11	162	42.4808	1570731	21752.7		158	G14	162	42.512	1.92904e+06	25294.4
	18	A18	163	42.5883	3128863	46544.6		1	A1	163	42.616	8643.65	58.0411		19	A19	163	42.5883	1.82052e+06	38618.8		5	A5	163	42.6041	1.18417e+06	24819.7		20	A20	163	42.5883	3.30693e+06	47028		155	G11	163	42.5894	1.56701e+06	22278.8		158	G14	163	42.6208	1.92519e+06	26192.4
	18	A18	164	42.6968	3.13191e+06	46161.5		1	A1	164	42.7248	7290.05	1600.71		19	A19	164	42.6968	1.81544e+06	37951.7		5	A5	164	42.7128	1.18e+06	25043.3		20	A20	164	42.6968	3.30741e+06	46818.6		155	G11	164	42.698	1.56959e+06	22944.5		158	G14	164	42.7295	1.92154e+06	26872.6
	18	A18	165	42.8054	3.12325e+06	46064		1	A1	165	42.8335	7245.32	2582.75		19	A19	165	42.8054	1.8103e+06	37362.4		5	A5	165	42.8214	1.1742e+06	25073.4		20	A20	165	42.8054	3.29872e+06	46431.8		155	G11	165	42.8066	1.56769e+06	23844.5		158	G14	165	42.8383	1917104	27239.2
	18	A18	166	42.914	3.11671e+06	46203.5		1	A1	166	42.9422	8366.85	2994.65		19	A19	166	42.914	1.80692e+06	37062		5	A5	166	42.9301	1.17393e+06	25001.6		20	A20	166	42.914	3.30298e+06	46038.1		155	G11	166	42.9151	1.55976e+06	24958.2		158	G14	166	42.9471	1.91342e+06	27260.6
	18	A18	167	43.0226	3.11414e+06	46601.4		1	A1	167	43.051	8113.29	2999.71		19	A19	167	43.0226	1.80227e+06	37230.4		5	A5	167	43.0388	1.17149e+06	24913.2		20	A20	167	43.0226	3.29306e+06	45748.9		155	G11	167	43.0237	1.56031e+06	26135.4		158	G14	167	43.0558	1.91004e+06	27030.8
	18	A18	168	43.1311	3102217	47224.2		1	A1	168	43.1597	7002.7	2776.76		19	A19	168	43.1311	1.80174e+06	37908.4		5	A5	168	43.1474	1.17365e+06	24839.5		20	A20	168	43.1311	3.28036e+06	45582.7		155	G11	168	43.1323	1.55718e+06	27147.6		158	G14	168	43.1646	1.90994e+06	26754.1
	18	A18	169	43.2397	3.10623e+06	47910.4		1	A1	169	43.2685	7269.74	2447.87		19	A19	169	43.2397	1.79661e+06	38936.1		5	A5	169	43.2561	1.16038e+06	24769.8		20	A20	169	43.2397	3282405	45493.9		155	G11	169	43.2409	1.55316e+06	27784		158	G14	169	43.2734	1.90817e+06	26672.8
	18	A18	170	43.3483	3.10021e+06	48243.5		1	A1	170	43.3772	7683.06	2068.42		19	A19	170	43.3483	1.79225e+06	40011.2		5	A5	170	43.3648	1.16171e+06	24705.2		20	A20	170	43.3483	3278597	45416.5		155	G11	170	43.3495	1.54872e+06	27959.9		158	G14	170	43.3822	1.90022e+06	26988.5
	18	A18	171	43.4568	3.08651e+06	47780.2		1	A1	171	43.486	7685.7	1645.82		19	A19	171	43.4568	1.78579e+06	40846.3		5	A5	171	43.4734	1.16144e+06	24694.4		20	A20	171	43.4568	3272684	45331.6		155	G11	171	43.458	1.54362e+06	27767.5		158	G14	171	43.4909	1.90125e+06	27807.1
	18	A18	172	43.5654	3081963	46544.9		1	A1	172	43.5947	7174.61	1161.79		19	A19	172	43.5654	1.77786e+06	41311.2		5	A5	172	43.5821	1.1571e+06	24811.5		20	A20	172	43.5654	3262101	45318.5		155	G11	172	43.5666	1.54481e+06	27447.1		158	G14	172	43.5997	1.89931e+06	29132.6
	18	A18	173	43.674	3.07307e+06	44889		1	A1	173	43.7034	7067.35	590.364		19	A19	173	43.674	1.77677e+06	41479.3		5	A5	173	43.6908	1.15502e+06	25095.9		20	A20	173	43.674	3.25648e+06	45574.3		155	G11	173	43.6752	1.539e+06	27276.2		158	G14	173	43.7085	1894894	30871.8
	18	A18	174	43.7825	3.0736e+06	43491.8		1	A1	174	43.8122	7300.33	-33.7735		19	A19	174	43.7825	1.77054e+06	41546.7		5	A5	174	43.7995	1.1527e+06	25527		20	A20	174	43.7825	3.26e+06	46360.5		155	G11	174	43.7838	1.5419e+06	27439.8		158	G14	174	43.8172	1.88959e+06	32866.8
	18	A18	175	43.8911	3.06376e+06	43109.4		1	A1	175	43.9209	6918.14	-651.551		19	A19	175	43.8911	1.76948e+06	41691.5		5	A5	175	43.9081	1.14605e+06	26047		20	A20	175	43.8911	3.24912e+06	47840.8		155	G11	175	43.8923	1.53476e+06	27959.7		158	G14	175	43.926	1.88848e+06	34925.4
	18	A18	176	43.9997	3.06627e+06	44170		1	A1	176	44.0297	8529.93	-1369.79		19	A19	176	43.9997	1.76057e+06	41967.4		5	A5	176	44.0168	1.14615e+06	26607.2		20	A20	176	43.9997	3.24388e+06	49942.6		155	G11	176	44.0009	1.52976e+06	28731.5		158	G14	176	44.0348	1.88128e+06	36852.5
	18	A18	177	44.1082	3.06757e+06	46535.4		1	A1	177	44.1384	6743.72	-2146.25		19	A19	177	44.1082	1.75787e+06	42273.1		5	A5	177	44.1255	1.14195e+06	27178.5		20	A20	177	44.1082	3.24498e+06	52296.6		155	G11	177	44.1095	1.52839e+06	29627.4		158	G14	177	44.1435	1.87938e+06	38463.3
	18	A18	178	44.2168	3.0504e+06	49812		1	A1	178	44.2472	6449.27	-2857.96		19	A19	178	44.2168	1753007	42415.6		5	A5	178	44.2341	1140300	27728.1		20	A20	178	44.2168	3.23227e+06	54365.8		155	G11	178	44.2181	1.52563e+06	30590.4		158	G14	178	44.2523	1.87407e+06	39588
	18	A18	179	44.3254	3.05139e+06	52981.8		1	A1	179	44.3559	8011.57	-3302.22		19	A19	179	44.3254	1750555	42217.9		5	A5	179	44.3428	1137902	28201.7		20	A20	179	44.3254	3.22832e+06	55686.2		155	G11	179	44.3266	1522215	31646.8		158	G14	179	44.3611	1.87092e+06	40100.1
	18	A18	180	44.4339	3036887	55140		1	A1	180	44.4646	8473.45	-3267.08		19	A19	180	44.4339	1.73848e+06	41636.7		5	A5	180	44.4515	1129851	28549.9		20	A20	180	44.4339	3215447	56091.2		155	G11	180	44.4352	1515188	32844		158	G14	180	44.4698	1.86025e+06	39964.4
	18	A18	181	44.5425	3.0345e+06	56000.6		1	A1	181	44.5734	7607.34	-2646.55		19	A19	181	44.5425	1.73839e+06	40824.4		5	A5	181	44.5601	1.12761e+06	28786.3		20	A20	181	44.5425	3.21166e+06	55789.8		155	G11	181	44.5438	1.51747e+06	34162.9		158	G14	181	44.5786	1.86072e+06	39282.7
	18	A18	182	44.6511	3.02152e+06	55781.2		1	A1	182	44.6821	8825.45	-1528		19	A19	182	44.6511	1731879	40096.6		5	A5	182	44.6688	1.12747e+06	29014.8		20	A20	182	44.6511	3202600	55219.6		155	G11	182	44.6524	1.5114e+06	35469.3		158	G14	182	44.6874	1.85542e+06	38292.4
	18	A18	183	44.7597	3018740	54985.5		1	A1	183	44.7909	8308.81	-189.519		19	A19	183	44.7597	1.72855e+06	39803.4		5	A5	183	44.7775	1.1234e+06	29391.3		20	A20	183	44.7597	3.20334e+06	54810.2		155	G11	183	44.761	1.50525e+06	36558		158	G14	183	44.7962	1.85115e+06	37303.5
	18	A18	184	44.8682	3.01498e+06	54082.5		1	A1	184	44.8996	7848.5	1265.36		19	A19	184	44.8682	1.72474e+06	40162.1		5	A5	184	44.8861	1.11873e+06	30035.9		20	A20	184	44.8682	3.1985e+06	54791.7		155	G11	184	44.8695	1.50126e+06	37257.9		158	G14	184	44.9049	1.84799e+06	36598.3
	18	A18	185	44.9768	3.00716e+06	53289.3		1	A1	185	45.0084	7686.63	2207.78		19	A19	185	44.9768	1724493	41152.1		5	A5	185	44.9948	1.11626e+06	30961.1		20	A20	185	44.9768	3187543	55186.9		155	G11	185	44.9781	1.49512e+06	37558.8		158	G14	185	45.0137	1.84572e+06	36335.9
	18	A18	186	45.0854	3.00568e+06	52570.5		1	A1	186	45.1171	7248.89	2340.15		19	A19	186	45.0854	1.71639e+06	42512.2		5	A5	186	45.1035	1.11647e+06	32055.9		20	A20	186	45.0854	3.17653e+06	55904		155	G11	186	45.0867	1.49341e+06	37649.6		158	G14	186	45.1225	1.84082e+06	36519.4
	18	A18	187	45.1939	2.98992e+06	51836.7		1	A1	187	45.2258	8178.06	1778.37		19	A19	187	45.1939	1.70898e+06	43859.8		5	A5	187	45.2122	1.10565e+06	33145.1		20	A20	187	45.1939	3.17646e+06	56853.6		155	G11	187	45.1953	1.48895e+06	37843.8		158	G14	187	45.2312	1836745	37020.8
	18	A18	188	45.3025	2.99048e+06	51124.1		1	A1	188	45.3346	6438.59	894.888		19	A19	188	45.3025	1.70692e+06	44834.7		5	A5	188	45.3208	1.10514e+06	34071		20	A20	188	45.3025	3172979	57959.1		155	G11	188	45.3038	1.48514e+06	38410.2		158	G14	188	45.34	1.8341e+06	37649.8
	18	A18	189	45.4111	2.97488e+06	50622		1	A1	189	45.4433	6693.33	150.719		19	A19	189	45.4111	1.70135e+06	45223.5		5	A5	189	45.4295	1100515	34757		20	A20	189	45.4111	3.16254e+06	59140		155	G11	189	45.4124	1.48428e+06	39408.8		158	G14	189	45.4488	1.82497e+06	38229.7
	18	A18	190	45.5196	2980414	50514.2		1	A1	190	45.5521	9466.74	-64.1324		19	A19	190	45.5196	1.69165e+06	45019.5		5	A5	190	45.5382	1.09815e+06	35212.7		20	A20	190	45.5196	3152082	60309.3		155	G11	190	45.521	1.47753e+06	40633.5		158	G14	190	45.5575	1.82571e+06	38645.7
	18	A18	191	45.6282	2.977e+06	50786.3		1	A1	191	45.6608	7597.84	84.74		19	A19	191	45.6282	1689246	44406.2		5	A5	191	45.6468	1.09105e+06	35484.5		20	A20	191	45.6282	3150850	61418.1		155	G11	191	45.6296	1.47133e+06	41713.1		158	G14	191	45.6663	1.82036e+06	38858.9
	18	A18	192	45.7368	2.96564e+06	51210.6		1	A1	192	45.7695	8064.21	456.654		19	A19	192	45.7368	1.68572e+06	43697		5	A5	192	45.7555	1.08894e+06	35605.5		20	A20	192	45.7368	3.14011e+06	62464.7		155	G11	192	45.7382	1.465e+06	42307		158	G14	192	45.7751	1.81334e+06	38899.9
	18	A18	193	45.8453	2.95633e+06	51537.5		1	A1	193	45.8783	7507.07	663.244		19	A19	193	45.8453	1.67624e+06	43223.9		5	A5	193	45.8642	1.08876e+06	35575.5		20	A20	193	45.8453	3.13143e+06	63446.1		155	G11	193	45.8467	1.4592e+06	42282.3		158	G14	193	45.8838	1.81004e+06	38849.2
	18	A18	194	45.9539	2.94903e+06	51723.6		1	A1	194	45.987	6247.41	457.804		19	A19	194	45.9539	1.677e+06	43219.3		5	A5	194	45.9728	1.07755e+06	35406.2		20	A20	194	45.9539	3.12961e+06	64292.4		155	G11	194	45.9553	1.45893e+06	41775		158	G14	194	45.9926	1.80806e+06	38816.1
	18	A18	195	46.0625	2.9461e+06	51989.3		1	A1	195	46.0958	7483.59	-33.8582		19	A19	195	46.0625	1.6705e+06	43726.3		5	A5	195	46.0815	1.07525e+06	35180.4		20	A20	195	46.0625	3.12216e+06	64865.6		155	G11	195	46.0639	1.45016e+06	41090.3		158	G14	195	46.1014	1.80284e+06	38907.2
	18	A18	196	46.171	2.94207e+06	52634		1	A1	196	46.2045	7741.77	-506.194		19	A19	196	46.171	1.66781e+06	44581.1		5	A5	196	46.1902	1.07468e+06	35077.2		20	A20	196	46.171	3112141	65081.4		155	G11	196	46.1725	1.44958e+06	40536.9		158	G14	196	46.2101	1.7975e+06	39185.9
	18	A18	197	46.2796	2.9372e+06	53762.8		1	A1	197	46.3133	7792.44	-842.528		19	A19	197	46.2796	1.66109e+06	45484.6		5	A5	197	46.2988	1.06604e+06	35310.7		20	A20	197	46.2796	3.09659e+06	65040.7		155	G11	197	46.281	1.44582e+06	40279		158	G14	197	46.3189	1.79423e+06	39632.1
	18	A18	198	46.3882	2.92971e+06	55138.1		1	A1	198	46.422	8083.99	-1008.63		19	A19	198	46.3882	1.65346e+06	46131.4		5	A5	198	46.4075	1.07009e+06	36021.2		20	A20	198	46.3882	3.09654e+06	65077.3		155	G11	198	46.3896	1.44044e+06	40308.5		158	G14	198	46.4277	1.79173e+06	40124.6
	18	A18	199	46.4967	2921049	56275.7		1	A1	199	46.5307	7847.18	-1124.23		19	A19	199	46.4967	1.6477e+06	46322.6		5	A5	199	46.5162	1.06056e+06	37193.5		20	A20	199	46.4967	3.09181e+06	65603		155	G11	199	46.4982	1.43266e+06	40506.9		158	G14	199	46.5365	1.7854e+06	40453
	18	A18	200	46.6053	2.91784e+06	56722		1	A1	200	46.6395	6662.59	-1337.74		19	A19	200	46.6053	1.64625e+06	46017.2		5	A5	200	46.6248	1056490	38670.8		20	A20	200	46.6053	3.0844e+06	66885.8		155	G11	200	46.6068	1430007	40745.5		158	G14	200	46.6452	1.78148e+06	40383.8
	18	A18	201	46.7139	2.90448e+06	56327.1		1	A1	201	46.7482	7328.04	-1692.89		19	A19	201	46.7139	1.63812e+06	45324.4		5	A5	201	46.7335	1.05041e+06	40256.3		20	A20	201	46.7139	3.07406e+06	68892.7		155	G11	201	46.7153	1.42729e+06	40939.5		158	G14	201	46.754	1774045	39753.4
	18	A18	202	46.8224	2893709	55335		1	A1	202	46.857	8500.51	-2092.57		19	A19	202	46.8224	1.63018e+06	44460.1		5	A5	202	46.8422	1.04519e+06	41822.8		20	A20	202	46.8224	3068909	71310.7		155	G11	202	46.8239	1.42388e+06	41046.7		158	G14	202	46.8628	1.77055e+06	38551.4
	18	A18	203	46.931	2.89798e+06	54228.5		1	A1	203	46.9657	7914.46	-2369.26		19	A19	203	46.931	1.62896e+06	43690.7		5	A5	203	46.9509	1.04391e+06	43357.6		20	A20	203	46.931	3.06304e+06	73728.8		155	G11	203	46.9325	1.41526e+06	41050		158	G14	203	46.9715	1.76921e+06	36957.5
	18	A18	204	47.0396	2.89172e+06	53458.6		1	A1	204	47.0745	8250.49	-2384.3		19	A19	204	47.0396	1.62661e+06	43264.2		5	A5	204	47.0595	1.03445e+06	44919.4		20	A20	204	47.0396	3042961	75855.7		155	G11	204	47.0411	1.41129e+06	40966		158	G14	204	47.0803	1.7625e+06	35299.5
	18	A18	205	47.1482	2879227	53219		1	A1	205	47.1832	7300.33	-2077.24		19	A19	205	47.1482	1614272	43335.4		5	A5	205	47.1682	1.03261e+06	46566.8		20	A20	205	47.1482	3.04064e+06	77615.5		155	G11	205	47.1497	1.40784e+06	40868.8		158	G14	205	47.1891	1.75709e+06	33948.7
	18	A18	206	47.2567	2880995	53395.1		1	A1	206	47.2919	8762.77	-1456.73		19	A19	206	47.2567	1.61895e+06	43910.2		5	A5	206	47.2769	1.02571e+06	48309.7		20	A20	206	47.2567	3.03823e+06	79123		155	G11	206	47.2582	1.40424e+06	40879.8		158	G14	206	47.2978	1761468	33181.3
	18	A18	207	47.3653	2869576	53692.2		1	A1	207	47.4007	8206.03	-582.91		19	A19	207	47.3653	1.61007e+06	44834.6		5	A5	207	47.3855	1.01944e+06	50123		20	A20	207	47.3653	3.01664e+06	80546.9		155	G11	207	47.3668	1.39992e+06	41106.1		158	G14	207	47.4066	1.75412e+06	33059
	18	A18	208	47.4739	2860740	53818.1		1	A1	208	47.5094	8049.04	503.492		19	A19	208	47.4739	1.60395e+06	45844.6		5	A5	208	47.4942	1.01357e+06	51984.7		20	A20	208	47.4739	3.01653e+06	81992.2		155	G11	208	47.4754	1.39519e+06	41559.1		158	G14	208	47.5154	1749985	33390.6
	18	A18	209	47.5824	2.85847e+06	53597.7		1	A1	209	47.6182	8510.12	1707.81		19	A19	209	47.5824	1.59842e+06	46667.6		5	A5	209	47.6029	1.00814e+06	53910.9		20	A20	209	47.5824	3.00706e+06	83465.9		155	G11	209	47.584	1.39167e+06	42119.4		158	G14	209	47.6241	1.74745e+06	33797.9
	18	A18	210	47.691	2.84996e+06	52991.7		1	A1	210	47.7269	8261.05	2429.5		19	A19	210	47.691	1.59459e+06	47125.3		5	A5	210	47.7115	1.00211e+06	55957.4		20	A20	210	47.691	2.99368e+06	84920.3		155	G11	210	47.6925	1.38424e+06	42590.2		158	G14	210	47.7329	1.74348e+06	33887.4
	18	A18	211	47.7996	2.84669e+06	52064.9		1	A1	211	47.8357	7489	2353.95		19	A19	211	47.7996	1.58592e+06	47193.3		5	A5	211	47.8202	995612	58205.1		20	A20	211	47.7996	2.983e+06	86330.2		155	G11	211	47.8011	1381239	42806.1		158	G14	211	47.8417	1.73428e+06	33433.7
	18	A18	212	47.9081	2.83644e+06	50992.8		1	A1	212	47.9444	5982.9	1411.06		19	A19	212	47.9081	1581856	47000.7		5	A5	212	47.9289	987759	60735.2		20	A20	212	47.9081	2.97495e+06	87733		155	G11	212	47.9097	1.37262e+06	42731.5		158	G14	212	47.9504	1.73363e+06	32484.2
	18	A18	213	48.0167	2.83216e+06	50072.1		1	A1	213	48.0531	8047.85	-51.5457		19	A19	213	48.0167	1.57646e+06	46769.4		5	A5	213	48.0375	981031	63615.2		20	A20	213	48.0167	2.96756e+06	89198.6		155	G11	213	48.0183	1.37224e+06	42485.9		158	G14	213	48.0592	1.73184e+06	31315.8
	18	A18	214	48.1253	2823527	49693.2		1	A1	214	48.1619	7257.6	-1233.21		19	A19	214	48.1253	1.5724e+06	46716.6		5	A5	214	48.1462	975399	66881		20	A20	214	48.1253	2954919	90779.8		155	G11	214	48.1269	1.36614e+06	42264.1		158	G14	214	48.168	1.72913e+06	30270.6
	18	A18	215	48.2338	2.82332e+06	50193.3		1	A1	215	48.2706	8797.34	-2002.68		19	A19	215	48.2338	1.56644e+06	46974		5	A5	215	48.2549	966385	70514.8		20	A20	215	48.2338	2.94234e+06	92465.5		155	G11	215	48.2354	1.36392e+06	42221.4		158	G14	215	48.2768	1.72603e+06	29565.9
	18	A18	216	48.3424	2.8176e+06	51676.3		1	A1	216	48.3794	8149.18	-2131.31		19	A19	216	48.3424	1.56393e+06	47553.8		5	A5	216	48.3636	957688	74435		20	A20	216	48.3424	2937294	94203.8		155	G11	216	48.344	1.35847e+06	42398.5		158	G14	216	48.3855	1.7237e+06	29205.7
	18	A18	217	48.451	2.81253e+06	53881.6		1	A1	217	48.4881	8832.03	-1699.06		19	A19	217	48.451	1.55414e+06	48366.7		5	A5	217	48.4722	948957	78511.3		20	A20	217	48.451	2.92634e+06	95969.3		155	G11	217	48.4526	1.35243e+06	42742		158	G14	217	48.4943	1.71881e+06	29024
	18	A18	218	48.5595	2.80548e+06	56247.3		1	A1	218	48.5969	7709.05	-1025.49		19	A19	218	48.5595	1550994	49279.4		5	A5	218	48.5809	939697	82613.7		20	A20	218	48.5595	2.90428e+06	97823.4		155	G11	218	48.5612	1.34696e+06	43191.2		158	G14	218	48.6031	1.71419e+06	28829.5
	18	A18	219	48.6681	2.79481e+06	58142.4		1	A1	219	48.7056	7706.67	-482.28		19	A19	219	48.6681	1.54684e+06	50164.8		5	A5	219	48.6896	928117	86675.2		20	A20	219	48.6681	2.90464e+06	99903.8		155	G11	219	48.6697	1.34293e+06	43775.2		158	G14	219	48.7118	1712679	28532
	18	A18	220	48.7767	2.78765e+06	59149.5		1	A1	220	48.8143	7974.49	-308.064		19	A19	220	48.7767	1.53692e+06	50928.7		5	A5	220	48.7982	917590	90722.1		20	A20	220	48.7767	2.89235e+06	102379		155	G11	220	48.7783	1.33928e+06	44628		158	G14	220	48.8206	1.70937e+06	28173.5
	18	A18	221	48.8852	2783034	59248.7		1	A1	221	48.9231	7793.36	-524.72		19	A19	221	48.8852	1.53283e+06	51514.3		5	A5	221	48.9069	909862	94848.1		20	A20	221	48.8852	2.87975e+06	105373		155	G11	221	48.8869	1.33444e+06	45929.2		158	G14	221	48.9294	1.70717e+06	27863.1
	18	A18	222	48.9938	2.76935e+06	58782.5		1	A1	222	49.0318	7889.66	-976.767		19	A19	222	48.9938	1.52908e+06	51882.8		5	A5	222	49.0156	898262	99143.6		20	A20	222	48.9938	2865118	108963		155	G11	222	48.9955	1.32918e+06	47806.3		158	G14	222	49.0381	1705359	27670.7
	18	A18	223	49.1024	2.76932e+06	58244.3		1	A1	223	49.1406	8335.32	-1442.79		19	A19	223	49.1024	1.5207e+06	52020.3		5	A5	223	49.1242	885416	103619		20	A20	223	49.1024	2.85528e+06	113199		155	G11	223	49.104	1.32443e+06	50275.1		158	G14	223	49.1469	1.69953e+06	27571.7
	18	A18	224	49.211	2.76507e+06	58006.1		1	A1	224	49.2493	8121.33	-1745.38		19	A19	224	49.211	1.51507e+06	51950.7		5	A5	224	49.2329	873186	108178		20	A20	224	49.211	2844145	118165		155	G11	224	49.2126	1.31693e+06	53249.4		158	G14	224	49.2557	1.69931e+06	27478.7
	18	A18	225	49.3195	2.75181e+06	58146.3		1	A1	225	49.3581	8739.95	-1811.21		19	A19	225	49.3195	1.50791e+06	51761.1		5	A5	225	49.3416	861171	112651		20	A20	225	49.3195	2.82483e+06	123963		155	G11	225	49.3212	1.31449e+06	56620.7		158	G14	225	49.3644	1.69406e+06	27324.2
	18	A18	226	49.4281	2.75563e+06	58495.6		1	A1	226	49.4668	7372.77	-1673.32		19	A19	226	49.4281	1.50273e+06	51597.2		5	A5	226	49.4502	846084	116873		20	A20	226	49.4281	2818453	130666		155	G11	226	49.4298	1.3023e+06	60352.1		158	G14	226	49.4732	1.68781e+06	27137.2
	18	A18	227	49.5367	2.73958e+06	58823.9		1	A1	227	49.5755	9598.93	-1432.61		19	A19	227	49.5367	1499817	51627.3		5	A5	227	49.5589	833037	120756		20	A20	227	49.5367	2.80015e+06	138256		155	G11	227	49.5384	1.29736e+06	64531.8		158	G14	227	49.582	1.69248e+06	27043.7
	18	A18	228	49.6452	2.72489e+06	59042.7		1	A1	228	49.6843	8025.95	-1200.57		19	A19	228	49.6452	1.49078e+06	51979.9		5	A5	228	49.6676	818613	124304		20	A20	228	49.6452	2.78278e+06	146593		155	G11	228	49.6469	1.29127e+06	69347.7		158	G14	228	49.6908	1686488	27193
	18	A18	229	49.7538	2.73487e+06	59262		1	A1	229	49.793	7844.15	-1043.67		19	A19	229	49.7538	1.48613e+06	52699.2		5	A5	229	49.7763	804653	127588		20	A20	229	49.7538	2.7712e+06	155453		155	G11	229	49.7555	1.28384e+06	74994.1		158	G14	229	49.7995	1683396	27671
	18	A18	230	49.8624	2.72063e+06	59692.4		1	A1	230	49.9018	8538.76	-952.255		19	A19	230	49.8624	1.48235e+06	53729.7		5	A5	230	49.8849	791503	130664		20	A20	230	49.8624	2.74721e+06	164588		155	G11	230	49.8641	1.2766e+06	81563.9		158	G14	230	49.9083	1.68035e+06	28443.3
	18	A18	231	49.9709	2711370	60466.5		1	A1	231	50.0105	7987.57	-853.478		19	A19	231	49.9709	1.47419e+06	54945.4		5	A5	231	49.9936	774879	133512		20	A20	231	49.9709	2.72876e+06	173786		155	G11	231	49.9727	1.26364e+06	89012		158	G14	231	50.0171	1677148	29371.3
	18	A18	232	50.0795	2712095	61567.6		1	A1	232	50.1193	9591.81	-663.931		19	A19	232	50.0795	1.46735e+06	56208		5	A5	232	50.1023	760396	136014		20	A20	232	50.0795	2708708	182880		155	G11	232	50.0812	1.25125e+06	97194.7		158	G14	232	50.1258	1.6742e+06	30254.7
	18	A18	233	50.1881	2699181	62858.7		1	A1	233	50.228	8238.88	-347.818		19	A19	233	50.1881	1.45996e+06	57409		5	A5	233	50.2109	743697	137990		20	A20	233	50.1881	2.68838e+06	191725		155	G11	233	50.1898	1.24263e+06	105956		158	G14	233	50.2346	1.67154e+06	30890.1
	18	A18	234	50.2966	2.68931e+06	64173.2		1	A1	234	50.3367	8090.47	59.2955		19	A19	234	50.2966	1.45562e+06	58496.5		5	A5	234	50.3196	726717	139276		20	A20	234	50.2966	2.66852e+06	200211		155	G11	234	50.2984	1.23035e+06	115178		158	G14	234	50.3434	1.66594e+06	31122.4
	18	A18	235	50.4052	2681724	65357.3		1	A1	235	50.4455	8179.52	572.095		19	A19	235	50.4052	1.44735e+06	59474.3		5	A5	235	50.4283	712507	139780		20	A20	235	50.4052	2634321	208309		155	G11	235	50.407	1.21256e+06	124778		158	G14	235	50.4521	1.66251e+06	30888.2
	18	A18	236	50.5138	2.68379e+06	66258.2		1	A1	236	50.5542	9498.41	991.854		19	A19	236	50.5138	1.43941e+06	60391.6		5	A5	236	50.5369	697259	139494		20	A20	236	50.5138	2.62049e+06	216103		155	G11	236	50.5155	1.20195e+06	134668		158	G14	236	50.5609	1.65862e+06	30249.7
	18	A18	237	50.6223	2671228	66724.4		1	A1	237	50.663	7211.68	1184.89		19	A19	237	50.6223	1.43571e+06	61330.5		5	A5	237	50.6456	682430	138455		20	A20	237	50.6223	2.58658e+06	223791		155	G11	237	50.6241	1.18243e+06	144726		158	G14	237	50.6697	1.65713e+06	29389.1
	18	A18	238	50.7309	2657237	66692.6		1	A1	238	50.7717	8751.82	1087.77		19	A19	238	50.7309	1424991	62388.4		5	A5	238	50.7543	665380	136706		20	A20	238	50.7309	2.57217e+06	231571		155	G11	238	50.7327	1.16664e+06	154801		158	G14	238	50.7784	1.65225e+06	28554.4
	18	A18	239	50.8395	2.64989e+06	66307.7		1	A1	239	50.8805	7924.36	691.356		19	A19	239	50.8395	1.42001e+06	63642.7		5	A5	239	50.8629	650805	134272		20	A20	239	50.8395	2.54397e+06	239549		155	G11	239	50.8413	1.14699e+06	164746		158	G14	239	50.8872	1.65301e+06	27984.3
	18	A18	240	50.948	2.64512e+06	65927.8		1	A1	240	50.9892	8306.95	79.3434		19	A19	240	50.948	1.413e+06	65110.8		5	A5	240	50.9716	637633	131173		20	A20	240	50.948	2.51048e+06	247696		155	G11	240	50.9499	1.12587e+06	174454		158	G14	240	50.996	1.64692e+06	27843.1
	18	A18	241	51.0566	2.64095e+06	65964		1	A1	241	51.0979	7486.89	-482.147		19	A19	241	51.0566	1.40707e+06	66740.1		5	A5	241	51.0803	623110	127436		20	A20	241	51.0566	2481776	255857		155	G11	241	51.0584	1.10728e+06	183871		158	G14	241	51.1047	1.6445e+06	28192.1
	18	A18	242	51.1652	2.63601e+06	66645.2		1	A1	242	51.2067	8491.92	-984.052		19	A19	242	51.1652	1.39757e+06	68458.5		5	A5	242	51.1889	609429	123101		20	A20	242	51.1652	2.45577e+06	263767		155	G11	242	51.167	1.08348e+06	192963		158	G14	242	51.2135	1.64324e+06	28993.8
	18	A18	243	51.2738	2619924	67868.4		1	A1	243	51.3154	9419.77	-1287.04		19	A19	243	51.2738	1.38812e+06	70248.1		5	A5	243	51.2976	596725	118212		20	A20	243	51.2738	2.43113e+06	271046		155	G11	243	51.2756	1.06011e+06	201655		158	G14	243	51.3223	1.6392e+06	30125.6
	18	A18	244	51.3823	2.61809e+06	69243.4		1	A1	244	51.4242	7308.79	-1289.93		19	A19	244	51.3823	1.37726e+06	72183.5		5	A5	244	51.4063	585173	112808		20	A20	244	51.3823	2.39147e+06	277229		155	G11	244	51.3842	1.04131e+06	209760		158	G14	244	51.4311	1.63483e+06	31396.8
	18	A18	245	51.4909	2609267	70315.9		1	A1	245	51.5329	8296	-963.208		19	A19	245	51.4909	1.37525e+06	74377		5	A5	245	51.515	573298	106937		20	A20	245	51.4909	2.35597e+06	281872		155	G11	245	51.4927	1.01202e+06	216952		158	G14	245	51.5398	1.63198e+06	32581.6
	18	A18	246	51.5995	2.59798e+06	70796		1	A1	246	51.6417	9104.21	-377.512		19	A19	246	51.5995	1.36737e+06	76870.1		5	A5	246	51.6236	561494	100659		20	A20	246	51.5995	2.33012e+06	284709		155	G11	246	51.6013	988272	222810		158	G14	246	51.6486	1.62778e+06	33457.4
	18	A18	247	51.708	2.58714e+06	70708.3		1	A1	247	51.7504	9537.86	326.909		19	A19	247	51.708	1.3571e+06	79575.7		5	A5	247	51.7323	553141	94067.5		20	A20	247	51.708	2.29374e+06	285773		155	G11	247	51.7099	959455	226936		158	G14	247	51.7574	1.62182e+06	33863.2
	18	A18	248	51.8166	2582450	70351.7		1	A1	248	51.8591	7758.8	954.968		19	A19	248	51.8166	1.34294e+06	82343.6		5	A5	248	51.841	544002	87285		20	A20	248	51.8166	2.26007e+06	285375		155	G11	248	51.8185	936460	229091		158	G14	248	51.8661	1.62147e+06	33750
	18	A18	249	51.9252	2.57615e+06	70134.5		1	A1	249	51.9679	7505.36	1008.4		19	A19	249	51.9252	1.33764e+06	85100.3		5	A5	249	51.9496	533872	80461.2		20	A20	249	51.9252	2.23126e+06	283957		155	G11	249	51.9271	908946	229264		158	G14	249	51.9749	1614313	33209.6
	18	A18	250	52.0337	2566897	70371.1		1	A1	250	52.0766	8068.82	314.688		19	A19	250	52.0337	1.32375e+06	87967.5		5	A5	250	52.0583	527929	73751.7		20	A20	250	52.0337	2.19631e+06	281880		155	G11	250	52.0356	883137	227651		158	G14	250	52.0837	1.61195e+06	32468.6
	18	A18	251	52.1423	2.56358e+06	71174.7		1	A1	251	52.1854	8260.77	-765.371		19	A19	251	52.1423	1.31825e+06	91253.8		5	A5	251	52.167	521196	67299.4		20	A20	251	52.1423	2.17496e+06	279255		155	G11	251	52.1442	858161	224528		158	G14	251	52.1924	1.60814e+06	31834
	18	A18	252	52.2509	2.54891e+06	72498.9		1	A1	252	52.2941	8042.83	-2101.37		19	A19	252	52.2509	1.30579e+06	95317.9		5	A5	252	52.2756	515252	61213		20	A20	252	52.2509	2.13602e+06	275909		155	G11	252	52.2528	837252	220124		158	G14	252	52.3012	1.60839e+06	31586.3
	18	A18	253	52.3594	2.54259e+06	74293.5		1	A1	253	52.4029	8288.88	-3430.39		19	A19	253	52.3594	1297172	100396		5	A5	253	52.3843	508232	55556.9		20	A20	253	52.3594	2.10384e+06	271497		155	G11	253	52.3614	810923	214538		158	G14	253	52.41	1.60431e+06	31870.3
	18	A18	254	52.468	2.53567e+06	76615.8		1	A1	254	52.5116	8949.33	-4452.41		19	A19	254	52.468	1.28549e+06	106475		5	A5	254	52.493	504211	50353.4		20	A20	254	52.468	2.07666e+06	265693		155	G11	254	52.4699	783709	207786		158	G14	254	52.5187	1.59894e+06	32631.6
	18	A18	255	52.5766	2.52097e+06	79616.1		1	A1	255	52.6203	8377.55	-4928.68		19	A19	255	52.5766	1.2706e+06	113266		5	A5	255	52.6017	500394	45592.4		20	A20	255	52.5766	2.04417e+06	258373		155	G11	255	52.5785	763130	199902		158	G14	255	52.6275	1.59718e+06	33636
	18	A18	256	52.6851	2523293	83397.5		1	A1	256	52.7291	9070.43	-4724.79		19	A19	256	52.6851	1.26116e+06	120289		5	A5	256	52.7103	494942	41246.5		20	A20	256	52.6851	2.01527e+06	249677		155	G11	256	52.6871	742597	191036		158	G14	256	52.7363	1591822	34571
	18	A18	257	52.7937	2.50851e+06	87865		1	A1	257	52.8378	10319.8	-3852.33		19	A19	257	52.7937	1.24369e+06	127019		5	A5	257	52.819	491746	37286.4		20	A20	257	52.7937	1.98985e+06	239952		155	G11	257	52.7957	725339	181448		158	G14	257	52.8451	1.5868e+06	35184.5
	18	A18	258	52.9023	2.49493e+06	92707.1		1	A1	258	52.9466	9642.87	-2491.3		19	A19	258	52.9023	1224158	133067		5	A5	258	52.9277	487899	33697.7		20	A20	258	52.9023	1.96211e+06	229617		155	G11	258	52.9043	704087	171412		158	G14	258	52.9538	1.58274e+06	35385.8
	18	A18	259	53.0108	2489752	97515.7		1	A1	259	53.0553	9275.46	-956.38		19	A19	259	53.0108	1.20997e+06	138280		5	A5	259	53.0363	485113	30489.2		20	A20	259	53.0108	1.94298e+06	219029		155	G11	259	53.0128	689289	161111		158	G14	259	53.0626	1.57781e+06	35265.6
	18	A18	260	53.1194	2.47187e+06	101972		1	A1	260	53.1641	8563.96	482.184		19	A19	260	53.1194	1.19493e+06	142747		5	A5	260	53.145	482626	27689.5		20	A20	260	53.1194	1.91289e+06	208403		155	G11	260	53.1214	673482	150586		158	G14	260	53.1714	1.57809e+06	35013.5
	18	A18	261	53.228	2.45808e+06	105948		1	A1	261	53.2728	9741.95	1695.59		19	A19	261	53.228	1.17843e+06	146698		5	A5	261	53.2537	480337	25322.5		20	A20	261	53.228	1895341	197832		155	G11	261	53.23	655789	139806		158	G14	261	53.2801	1.57313e+06	34815.3
	18	A18	262	53.3366	2.45211e+06	109443		1	A1	262	53.3815	8384.53	2212.34		19	A19	262	53.3366	1.1612e+06	150364		5	A5	262	53.3623	477576	23379.4		20	A20	262	53.3366	1.87881e+06	187377		155	G11	262	53.3386	642099	128780		158	G14	262	53.3889	1.56723e+06	34761.1
	18	A18	263	53.4451	2.44164e+06	112441		1	A1	263	53.4903	8624.64	2134.46		19	A19	263	53.4451	1.14177e+06	153877		5	A5	263	53.471	475662	21798.4		20	A20	263	53.4451	1.84734e+06	177171		155	G11	263	53.4471	631089	117640		158	G14	263	53.4977	1.56522e+06	34845.8
	18	A18	264	53.5537	2424187	114845		1	A1	264	53.599	9088.5	1701.31		19	A19	264	53.5537	1.12727e+06	157251		5	A5	264	53.5797	474097	20472.9		20	A20	264	53.5537	1834466	167450		155	G11	264	53.5557	621094	106646		158	G14	264	53.6064	1.56089e+06	35018.6
	18	A18	265	53.6623	2.40736e+06	116537		1	A1	265	53.7078	9036.14	1178.04		19	A19	265	53.6623	1.10639e+06	160416		5	A5	265	53.6883	470252	19282.8		20	A20	265	53.6623	1.81892e+06	158472		155	G11	265	53.6643	611221	96117.9		158	G14	265	53.7152	1.55566e+06	35240.9
	18	A18	266	53.7708	2397224	117555		1	A1	266	53.8165	7995.47	771.51		19	A19	266	53.7708	1.08616e+06	163279		5	A5	266	53.797	467960	18135.7		20	A20	266	53.7708	1.80648e+06	150385		155	G11	266	53.7729	602721	86328.8		158	G14	266	53.824	1.55269e+06	35493.5
	18	A18	267	53.8794	2382698	118192		1	A1	267	53.9252	9768.74	591.69		19	A19	267	53.8794	1.06752e+06	165760		5	A5	267	53.9057	467717	16992.4		20	A20	267	53.8794	1.78588e+06	143152		155	G11	267	53.8814	595426	77449.4		158	G14	267	53.9327	1.55367e+06	35744.7
	18	A18	268	53.988	2.36759e+06	118900		1	A1	268	54.034	8365.53	646.703		19	A19	268	53.988	1.05062e+06	167796		5	A5	268	54.0143	465676	15865.3		20	A20	268	53.988	1.76667e+06	136601		155	G11	268	53.99	588622	69538.8		158	G14	268	54.0415	1541757	35920.8
	18	A18	269	54.0965	2.36354e+06	120076		1	A1	269	54.1427	8760.8	856.415		19	A19	269	54.0965	1.02865e+06	169320		5	A5	269	54.123	463962	14796.4		20	A20	269	54.0965	1.75858e+06	130567		155	G11	269	54.0986	581641	62571.9		158	G14	269	54.1503	1.54273e+06	35936.2
	18	A18	270	54.2051	2.34641e+06	121867		1	A1	270	54.2515	9182.44	1082.54		19	A19	270	54.2051	1.01126e+06	170269		5	A5	270	54.2317	461298	13835.7		20	A20	270	54.2051	1741025	125014		155	G11	270	54.2072	578048	56469.3		158	G14	270	54.259	1.53438e+06	35747.3
	18	A18	271	54.3137	2.33271e+06	124130		1	A1	271	54.3602	8741.39	1181.27		19	A19	271	54.3137	988548	170588		5	A5	271	54.3404	461317	13026.1		20	A20	271	54.3137	1.73167e+06	120032		155	G11	271	54.3158	572103	51116.8		158	G14	271	54.3678	1.53347e+06	35403.7
	18	A18	272	54.4222	2314138	126564		1	A1	272	54.469	8010.11	1070.76		19	A19	272	54.4222	968000	170231		5	A5	272	54.449	459430	12395.2		20	A20	272	54.4222	1.71473e+06	115741		155	G11	272	54.4243	567685	46380.7		158	G14	272	54.4766	1.53194e+06	35032.6
	18	A18	273	54.5308	2.30233e+06	128886		1	A1	273	54.5777	8103.26	780.65		19	A19	273	54.5308	953749	169124		5	A5	273	54.5577	459384	11944.3		20	A20	273	54.5308	1.70717e+06	112168		155	G11	273	54.5329	562288	42133.7		158	G14	273	54.5854	1.52362e+06	34772.5
	18	A18	274	54.6394	2291044	130911		1	A1	274	54.6864	9283.23	445.224		19	A19	274	54.6394	934393	167132		5	A5	274	54.6664	456632	11641		20	A20	274	54.6394	1.69517e+06	109183		155	G11	274	54.6415	559286	38288.7		158	G14	274	54.6941	1.52444e+06	34712
	18	A18	275	54.7479	2.27769e+06	132563		1	A1	275	54.7952	8483.35	233.807		19	A19	275	54.7479	912095	164075		5	A5	275	54.775	455222	11422.6		20	A20	275	54.7479	1.68144e+06	106552		155	G11	275	54.7501	555527	34816.5		158	G14	275	54.8029	1.51713e+06	34867.4
	18	A18	276	54.8565	2256724	133840		1	A1	276	54.9039	8478.34	258.456		19	A19	276	54.8565	891800	159813		5	A5	276	54.8837	454312	11214.7		20	A20	276	54.8565	1.66868e+06	104045		155	G11	276	54.8586	553200	31734.2		158	G14	276	54.9117	1.51444e+06	35202.7
	18	A18	277	54.9651	2242308	134815		1	A1	277	55.0127	8748.79	515.841		19	A19	277	54.9651	875240	154363		5	A5	277	54.9924	453440	10956.4		20	A20	277	54.9651	1.65796e+06	101567		155	G11	277	54.9672	550146	29067.7		158	G14	277	55.0204	1.51163e+06	35657.8
	18	A18	278	55.0736	2.22914e+06	135622		1	A1	278	55.1214	8693.9	893.454		19	A19	278	55.0736	859111	147931		5	A5	278	55.101	451342	10619.1		20	A20	278	55.0736	1.64658e+06	99192.6		155	G11	278	55.0758	547474	26812.5		158	G14	278	55.1292	1.50796e+06	36169
	18	A18	279	55.1822	2.21845e+06	136406		1	A1	279	55.2302	8674.64	1224.42		19	A19	279	55.1822	843095	140864		5	A5	279	55.2097	449866	10213.4		20	A20	279	55.1822	1.635e+06	97093.8		155	G11	279	55.1844	544966	24923		158	G14	279	55.238	1.50122e+06	36676.6
	18	A18	280	55.2908	2.20087e+06	137232		1	A1	280	55.3389	7535.05	1350.35		19	A19	280	55.2908	829061	133531		5	A5	280	55.3184	449278	9783.97		20	A20	280	55.2908	1.63133e+06	95405.2		155	G11	280	55.2929	542176	23328.1		158	G14	280	55.3467	1.49954e+06	37133.5
	18	A18	281	55.3994	2183885	138056		1	A1	281	55.4476	8867	1161.22		19	A19	281	55.3994	813273	126225		5	A5	281	55.427	448946	9391.15		20	A20	281	55.3994	1.61507e+06	94134.9		155	G11	281	55.4015	540282	21962.6		158	G14	281	55.4555	1493925	37526.2
	18	A18	282	55.5079	2.16701e+06	138773		1	A1	282	55.5564	8525.04	609.393		19	A19	282	55.5079	799325	119124		5	A5	282	55.5357	446906	9087.05		20	A20	282	55.5079	1.60415e+06	93167.9		155	G11	282	55.5101	537771	20788		158	G14	282	55.5643	1.49144e+06	37884.6
	18	A18	283	55.6165	2.15622e+06	139317		1	A1	283	55.6651	7877.4	-180.218		19	A19	283	55.6165	789521	112297		5	A5	283	55.6444	446650	8889.63		20	A20	283	55.6165	1.59449e+06	92348.5		155	G11	283	55.6187	536578	19791.5		158	G14	283	55.673	1.48462e+06	38272.5
	18	A18	284	55.7251	2.13774e+06	139725		1	A1	284	55.7739	7890.33	-1046.53		19	A19	284	55.7251	776934	105739		5	A5	284	55.7531	445761	8775.69		20	A20	284	55.7251	1.58464e+06	91562.7		155	G11	284	55.7273	534496	18970.5		158	G14	284	55.7818	1.48413e+06	38758.3
	18	A18	285	55.8336	2.12125e+06	140126		1	A1	285	55.8826	8555.25	-1965.82		19	A19	285	55.8336	765492	99416.3		5	A5	285	55.8617	444149	8695.53		20	A20	285	55.8336	1.57474e+06	90768		155	G11	285	55.8358	532105	18313.2		158	G14	285	55.8906	1.47624e+06	39369.7
	18	A18	286	55.9422	2110314	140674		1	A1	286	55.9914	8577.02	-2766.13		19	A19	286	55.9422	753626	93309.9		5	A5	286	55.9704	442230	8603.26		20	A20	286	55.9422	1.56603e+06	89979.8		155	G11	286	55.9444	530003	17791.6		158	G14	286	55.9994	1.47422e+06	40064.6
	18	A18	287	56.0508	2.09226e+06	141467		1	A1	287	56.1001	8667.91	-3289		19	A19	287	56.0508	745085	87449.4		5	A5	287	56.0791	442312	8482.09		20	A20	287	56.0508	1.55269e+06	89245.8		155	G11	287	56.053	529181	17363.3		158	G14	287	56.1081	1.47038e+06	40717.4
	18	A18	288	56.1593	2.08175e+06	142519		1	A1	288	56.2088	8614.09	-3449.39		19	A19	288	56.1593	737254	81907.4		5	A5	288	56.1877	441240	8344.03		20	A20	288	56.1593	1.54361e+06	88626.1		155	G11	288	56.1616	526592	16981		158	G14	288	56.2169	1462356	41164.4
	18	A18	289	56.2679	2.05635e+06	143783		1	A1	289	56.3176	10130.2	-3266.18		19	A19	289	56.2679	728875	76768.8		5	A5	289	56.2964	440779	8210.08		20	A20	289	56.2679	1.53532e+06	88169.3		155	G11	289	56.2701	524927	16605.4		158	G14	289	56.3257	1.4592e+06	41281.1
	18	A18	290	56.3765	2.04998e+06	145182		1	A1	290	56.4263	8713.16	-2840.44		19	A19	290	56.3765	719660	72091.2		5	A5	290	56.4051	439068	8086.53		20	A20	290	56.3765	1527272	87871.2		155	G11	290	56.3787	522572	16220.7		158	G14	290	56.4344	1.45388e+06	41067.4
	18	A18	291	56.485	2029481	146645		1	A1	291	56.5351	8147.32	-2295.88		19	A19	291	56.485	713100	67892.7		5	A5	291	56.5137	437661	7959.81		20	A20	291	56.485	1514414	87650.6		155	G11	291	56.4873	521248	15843.7		158	G14	291	56.5432	1.44991e+06	40697.8
	18	A18	292	56.5936	2014193	148102		1	A1	292	56.6438	9856.59	-1724.97		19	A19	292	56.5936	706526	64157.6		5	A5	292	56.6224	437701	7813.75		20	A20	292	56.5936	1.50616e+06	87378.3		155	G11	292	56.5959	519884	15518.6		158	G14	292	56.652	1.4453e+06	40476.3
	18	A18	293	56.7022	1998973	149495		1	A1	293	56.7526	9556.33	-1176.81		19	A19	293	56.7022	698700	60854.3		5	A5	293	56.7311	435962	7653.43		20	A20	293	56.7022	1.49394e+06	86956		155	G11	293	56.7045	518538	15293.7		158	G14	293	56.7607	1.44434e+06	40723
	18	A18	294	56.8107	1.97924e+06	150791		1	A1	294	56.8613	8972.67	-683.342		19	A19	294	56.8107	693678	57940.8		5	A5	294	56.8397	435286	7512.81		20	A20	294	56.8107	1.48508e+06	86394.9		155	G11	294	56.813	516868	15193.6		158	G14	294	56.8695	1440512	41640.8
	18	A18	295	56.9193	1.96595e+06	152006		1	A1	295	56.97	8766.74	-286.785		19	A19	295	56.9193	686632	55364.1		5	A5	295	56.9484	435258	7440.56		20	A20	295	56.9193	1.47579e+06	85830.7		155	G11	295	56.9216	515418	15200.9		158	G14	295	56.9783	1.43206e+06	43238.5
	18	A18	296	57.0279	1.94751e+06	153230		1	A1	296	57.0788	9824.94	-35.8136		19	A19	296	57.0279	681896	53065.2		5	A5	296	57.0571	433466	7471.19		20	A20	296	57.0279	1.46544e+06	85457.6		155	G11	296	57.0302	512720	15265.6		158	G14	296	57.087	1.42926e+06	45341.9
	18	A18	297	57.1364	1.92959e+06	154591		1	A1	297	57.1875	8379.26	47.4735		19	A19	297	57.1364	675055	50993.8		5	A5	297	57.1658	433696	7602.62		20	A20	297	57.1364	1.4597e+06	85410.5		155	G11	297	57.1388	511351	15330.7		158	G14	297	57.1958	1.4226e+06	47670.5
	18	A18	298	57.245	1.91765e+06	156177		1	A1	298	57.2963	9210.27	-1.89905		19	A19	298	57.245	669711	49123.2		5	A5	298	57.2744	431910	7793.56		20	A20	298	57.245	1.44775e+06	85670.1		155	G11	298	57.2473	510180	15352		158	G14	298	57.3046	1.41823e+06	49917.3
	18	A18	299	57.3536	1895710	157953		1	A1	299	57.405	8983.76	-93.0876		19	A19	299	57.3536	664803	47456.8		5	A5	299	57.3831	430695	7984.39		20	A20	299	57.3536	1.43847e+06	86042.6		155	G11	299	57.3559	507888	15308.1		158	G14	299	57.4133	1412443	51807.6
	18	A18	300	57.4622	1.88462e+06	159737		1	A1	300	57.5138	9082.04	-116.615		19	A19	300	57.4622	660087	46009.4		5	A5	300	57.4918	429305	8128.78		20	A20	300	57.4622	1.42887e+06	86240.4		155	G11	300	57.4645	507087	15193.1		158	G14	300	57.5221	1403195	53132.4
	18	A18	301	57.5707	1.86382e+06	161264		1	A1	301	57.6225	9785.62	3.33836		19	A19	301	57.5707	655278	44782.8		5	A5	301	57.6004	429140	8212.81		20	A20	301	57.5707	1.41931e+06	86019.6		155	G11	301	57.5731	504149	15014.4		158	G14	301	57.6309	1.39908e+06	53777.4
	18	A18	302	57.6793	1.84119e+06	162302		1	A1	302	57.7312	8266.46	307.066		19	A19	302	57.6793	650753	43750.8		5	A5	302	57.7091	427987	8252.24		20	A20	302	57.6793	1.40615e+06	85311.9		155	G11	302	57.6816	502423	14791.8		158	G14	302	57.7397	1.39064e+06	53750.5
	18	A18	303	57.7879	1.82564e+06	162749		1	A1	303	57.84	9672.81	748.745		19	A19	303	57.7879	645178	42870.3		5	A5	303	57.8178	426919	8270.96		20	A20	303	57.7879	1.39792e+06	84274.7		155	G11	303	57.7902	502559	14559.5		158	G14	303	57.8484	1.38756e+06	53172.2
	18	A18	304	57.8964	1.81361e+06	162653		1	A1	304	57.9487	9202.75	1113.47		19	A19	304	57.8964	640375	42104.6		5	A5	304	57.9264	426198	8278.04		20	A20	304	57.8964	1.38948e+06	83218.8		155	G11	304	57.8988	499788	14356.7		158	G14	304	57.9572	1.38136e+06	52220.8
	18	A18	305	58.005	1.79118e+06	162167		1	A1	305	58.0575	8754.2	1240.16		19	A19	305	58.005	635644	41441.1		5	A5	305	58.0351	424232	8260.36		20	A20	305	58.005	1.38249e+06	82455.4		155	G11	305	58.0074	498690	14213.3		158	G14	305	58.066	1.37602e+06	51061.5
	18	A18	306	58.1136	1.774e+06	161496		1	A1	306	58.1662	8307.09	1053		19	A19	306	58.1136	632125	40886.5		5	A5	306	58.1438	424190	8192.11		20	A20	306	58.1136	1.37304e+06	82135.8		155	G11	306	58.116	497365	14138.5		158	G14	306	58.1747	1.3699e+06	49800.9
	18	A18	307	58.2221	1.75389e+06	160892		1	A1	307	58.275	8924.38	603.528		19	A19	307	58.2221	627177	40446.5		5	A5	307	58.2524	422883	8055.17		20	A20	307	58.2221	1363956	82199.3		155	G11	307	58.2245	495277	14120.1		158	G14	307	58.2835	1.365e+06	48490
	18	A18	308	58.3307	1.74214e+06	160617		1	A1	308	58.3837	8755.39	74.0471		19	A19	308	58.3307	622622	40113.3		5	A5	308	58.3611	421248	7852.81		20	A20	308	58.3307	1.35217e+06	82431.1		155	G11	308	58.3331	493757	14135.5		158	G14	308	58.3923	1.36034e+06	47166.2
	18	A18	309	58.4393	1.71951e+06	160878		1	A1	309	58.4924	9211.21	-281.967		19	A19	309	58.4393	618027	39868.5		5	A5	309	58.4698	421098	7613.57		20	A20	309	58.4393	1.34433e+06	82604.5		155	G11	309	58.4417	492751	14161.8		158	G14	309	58.501	1.35406e+06	45890.9
	18	A18	310	58.5478	1.70943e+06	161721		1	A1	310	58.6012	9190.48	-465.082		19	A19	310	58.5478	612950	39696.9		5	A5	310	58.5784	420136	7381.35		20	A20	310	58.5478	1.33442e+06	82596.3		155	G11	310	58.5503	490958	14177.2		158	G14	310	58.6098	1.35319e+06	44762.9
	18	A18	311	58.6564	1.69274e+06	162988		1	A1	311	58.7099	8226.74	-433.381		19	A19	311	58.6564	609316	39587.5		5	A5	311	58.6871	419461	7197.29		20	A20	311	58.6564	1.32522e+06	82419.6		155	G11	311	58.6588	489002	14161		158	G14	311	58.7186	1.34559e+06	43904.6
	18	A18	312	58.765	1666477	164406		1	A1	312	58.8187	9337.99	-203.947		19	A19	312	58.765	605463	39519.2		5	A5	312	58.7958	418519	7084.19		20	A20	312	58.765	1.31589e+06	82174.2		155	G11	312	58.7674	487848	14094.8		158	G14	312	58.8273	1.33985e+06	43425.8
	18	A18	313	58.8735	1.65167e+06	165739		1	A1	313	58.9274	9203.02	175.504		19	A19	313	58.8735	601060	39445		5	A5	313	58.9045	417669	7038.79		20	A20	313	58.8735	1.30821e+06	81945.5		155	G11	313	58.876	485892	13969.7		158	G14	313	58.9361	1.33771e+06	43384.5
	18	A18	314	58.9821	1.63475e+06	166891		1	A1	314	59.0362	8970.95	760.088		19	A19	314	58.9821	595718	39296.8		5	A5	314	59.0131	416731	7037.5		20	A20	314	58.9821	1.29888e+06	81730.4		155	G11	314	58.9846	484405	13795.8		158	G14	314	59.0449	1336344	43744.7
	18	A18	315	59.0907	1.61833e+06	167864		1	A1	315	59.1449	8647.73	1321.52		19	A19	315	59.0907	591400	39013.6		5	A5	315	59.1218	415800	7049.7		20	A20	315	59.0907	1.29079e+06	81424		155	G11	315	59.0932	483432	13601.9		158	G14	315	59.1536	1.32694e+06	44357.5
	18	A18	316	59.1992	1.60038e+06	168614		1	A1	316	59.2536	8497.46	1730.35		19	A19	316	59.1992	586645	38573.7		5	A5	316	59.2305	414841	7052.2		20	A20	316	59.1992	1.27898e+06	80873		155	G11	316	59.2017	481407	13427.7		158	G14	316	59.2624	1.32213e+06	45005.9
	18	A18	317	59.3078	1.58128e+06	168951		1	A1	317	59.3624	9433.37	1857.67		19	A19	317	59.3078	583225	38010.8		5	A5	317	59.3391	414889	7040.25		20	A20	317	59.3078	1.2713e+06	79967.9		155	G11	317	59.3103	480351	13307.3		158	G14	317	59.3712	1.31684e+06	45504
	18	A18	318	59.4164	1.56312e+06	168580		1	A1	318	59.4711	8116.86	1603.48		19	A19	318	59.4164	578226	37402.3		5	A5	318	59.4478	411962	7029.66		20	A20	318	59.4164	1.25942e+06	78706.2		155	G11	318	59.4189	479300	13254		158	G14	318	59.48	1.30964e+06	45792
	18	A18	319	59.525	1539914	167278		1	A1	319	59.5799	8483.61	938.772		19	A19	319	59.525	574438	36840.5		5	A5	319	59.5565	412933	7050.91		20	A20	319	59.525	1253972	77212.4		155	G11	319	59.5275	477543	13254.7		158	G14	319	59.5887	1.31017e+06	45953.7
	18	A18	320	59.6335	1.52239e+06	165073		1	A1	320	59.6886	8258.94	-4.43719		19	A19	320	59.6335	570335	36403.1		5	A5	320	59.6651	412029	7131.74		20	A20	320	59.6335	1.24512e+06	75687.9		155	G11	320	59.636	475894	13278.5		158	G14	320	59.6975	1.30308e+06	46147.8
	18	A18	321	59.7421	1504767	162275		1	A1	321	59.7974	8172.39	-855.264		19	A19	321	59.7421	566298	36130.3		5	A5	321	59.7738	410369	7275.26		20	A20	321	59.7421	1.23414e+06	74348.3		155	G11	321	59.7446	473986	13292.8		158	G14	321	59.8063	1.29743e+06	46491.6
	18	A18	322	59.8507	1.49014e+06	159337		1	A1	322	59.9061	9187.72	-1604.55		19	A19	322	59.8507	562470	36012.9		5	A5	322	59.8825	410406	7444.74		20	A20	322	59.8507	1227905	73345.1		155	G11	322	59.8532	473242	13277.8		158	G14	322	59.915	1.29187e+06	46989.9
	18	A18	323	59.9592	1.47319e+06	156650		1	A1	323	60.0148	8739.03	-2091.07		19	A19	323	59.9592	558810	35992.8		5	A5	323	59.9911	409204	7569.12		20	A20	323	59.9592	1.22128e+06	72719.3		155	G11	323	59.9618	471865	13228.4		158	G14	323	60.0238	1.28671e+06	47542.4
	18	A18	324	60.0678	1.45645e+06	154384		1	A1	324	60.1236	9001.96	-2267.2		19	A19	324	60.0678	554074	35977.8		5	A5	324	60.0998	406424	7575.49		20	A20	324	60.0678	1.21266e+06	72385.2		155	G11	324	60.0703	469953	13148.5		158	G14	324	60.1326	1.2842e+06	48002.9
	18	A18	325	60.1764	1438922	152491		1	A1	325	60.2323	9482.05	-2215.09		19	A19	325	60.1764	549254	35865.4		5	A5	325	60.2085	406866	7429.37		20	A20	325	60.1764	1.20322e+06	72164.1		155	G11	325	60.1789	468814	13042.8		158	G14	325	60.2413	1.27493e+06	48253
	18	A18	326	60.2849	1.42188e+06	150811		1	A1	326	60.3411	8772.15	-2082.03		19	A19	326	60.2849	546028	35570.1		5	A5	326	60.3172	405566	7158.45		20	A20	326	60.2849	1.19478e+06	71863.5		155	G11	326	60.2875	467126	12918.5		158	G14	326	60.3501	1.26989e+06	48246.3
	18	A18	327	60.3935	1.40559e+06	149200		1	A1	327	60.4498	8583.87	-1971.77		19	A19	327	60.3935	542137	35049		5	A5	327	60.4258	405651	6843.4		20	A20	327	60.3935	1.1867e+06	71361		155	G11	327	60.3961	465382	12787.6		158	G14	327	60.4589	1.26593e+06	48018.6
	18	A18	328	60.5021	1.39065e+06	147583		1	A1	328	60.5586	8847.99	-1866.62		19	A19	328	60.5021	536749	34317.5		5	A5	328	60.5345	403991	6575.98		20	A20	328	60.5021	1.17872e+06	70650.3		155	G11	328	60.5047	464872	12667		158	G14	328	60.5676	1.26087e+06	47648.7
	18	A18	329	60.6106	1.37486e+06	145928		1	A1	329	60.6673	9456.06	-1641.58		19	A19	329	60.6106	533977	33450.8		5	A5	329	60.6432	404086	6415.19		20	A20	329	60.6106	1.17041e+06	69827.2		155	G11	329	60.6132	463401	12569.1		158	G14	329	60.6764	1.25684e+06	47207.2
	18	A18	330	60.7192	1.3578e+06	144205		1	A1	330	60.776	9647.62	-1168.21		19	A19	330	60.7192	528777	32566.8		5	A5	330	60.7518	403559	6360.88		20	A20	330	60.7192	1162851	69016.1		155	G11	330	60.7218	461515	12494.3		158	G14	330	60.7852	1.25068e+06	46721.7
	18	A18	331	60.8278	1.34291e+06	142360		1	A1	331	60.8848	9737.86	-435.318		19	A19	331	60.8278	527326	31786		5	A5	331	60.8605	401929	6364.75		20	A20	331	60.8278	1.15655e+06	68292.8		155	G11	331	60.8304	460514	12429.8		158	G14	331	60.894	1244087	46194.3
	18	A18	332	60.9363	1.3263e+06	140352		1	A1	332	60.9935	9270.69	486.826		19	A19	332	60.9363	524090	31186		5	A5	332	60.9692	400208	6366.25		20	A20	332	60.9363	1.14742e+06	67634.8		155	G11	332	60.939	458249	12362.2		158	G14	332	61.0027	1.23903e+06	45663.2
	18	A18	333	61.0449	1.31195e+06	138190		1	A1	333	61.1023	8930.06	1418.19		19	A19	333	61.0449	519821	30774.6		5	A5	333	61.0778	400887	6332.17		20	A20	333	61.0449	1.14149e+06	66938.9		155	G11	333	61.0475	457949	12286.3		158	G14	333	61.1115	1.23522e+06	45240.7
	18	A18	334	61.1535	1294879	135952		1	A1	334	61.211	8491.52	1914.85		19	A19	334	61.1535	515672	30499		5	A5	334	61.1865	400183	6274.95		20	A20	334	61.1535	1130293	66090.1		155	G11	334	61.1561	456531	12207.3		158	G14	334	61.2203	1.23324e+06	45085.8
	18	A18	335	61.262	1.28297e+06	133746		1	A1	335	61.3197	8456.3	1920.54		19	A19	335	61.262	513236	30277.8		5	A5	335	61.2952	397969	6239.9		20	A20	335	61.262	1.12556e+06	65044.1		155	G11	335	61.2647	454785	12130.6		158	G14	335	61.329	1.22844e+06	45315.7
	18	A18	336	61.3706	1.26943e+06	131650		1	A1	336	61.4285	9845.52	1589.33		19	A19	336	61.3706	509377	30038		5	A5	336	61.4038	398674	6269.98		20	A20	336	61.3706	1.11627e+06	63878.8		155	G11	336	61.3733	453896	12055.7		158	G14	336	61.4378	1.22003e+06	45929.2
	18	A18	337	61.4792	1.25376e+06	129673		1	A1	337	61.5372	7813.02	1170.79		19	A19	337	61.4792	506198	29733.8		5	A5	337	61.5125	398827	6370.37		20	A20	337	61.4792	1.11114e+06	62772.8		155	G11	337	61.4818	452137	11978.9		158	G14	337	61.5466	1.2148e+06	46801.3
	18	A18	338	61.5877	1.2406e+06	127761		1	A1	338	61.646	10119.7	865.312		19	A19	338	61.5877	502507	29349		5	A5	338	61.6212	395843	6495.42		20	A20	338	61.5877	1.10346e+06	61925.4		155	G11	338	61.5904	450659	11903.4		158	G14	338	61.6553	1.21475e+06	47746.9
	18	A18	339	61.6963	1.22423e+06	125843		1	A1	339	61.7547	8004.18	742.945		19	A19	339	61.6963	499551	28891.6		5	A5	339	61.7299	395650	6568.56		20	A20	339	61.6963	1.0978e+06	61452.9		155	G11	339	61.699	449908	11844.2		158	G14	339	61.7641	1.20282e+06	48610.1
	18	A18	340	61.8049	1.21294e+06	123874		1	A1	340	61.8635	9032.3	754.492		19	A19	340	61.8049	495959	28389.5		5	A5	340	61.8385	394680	6521.49		20	A20	340	61.8049	1.09121e+06	61315.3		155	G11	340	61.8076	448871	11819.5		158	G14	340	61.8729	1.19952e+06	49316.9
	18	A18	341	61.9135	1200585	121830		1	A1	341	61.9722	8654.45	797.891		19	A19	341	61.9135	492514	27879.7		5	A5	341	61.9472	393673	6332.15		20	A20	341	61.9135	1.08463e+06	61314		155	G11	341	61.9162	447264	11835.6		158	G14	341	61.9816	1.19571e+06	49868.2
	18	A18	342	62.022	1.18596e+06	119703		1	A1	342	62.0809	9309.49	786.788		19	A19	342	62.022	490658	27394.1		5	A5	342	62.0559	393149	6035.5		20	A20	342	62.022	1.07603e+06	61173.6		155	G11	342	62.0247	446134	11876.6		158	G14	342	62.0904	1.18745e+06	50297.3
	18	A18	343	62.1306	1.1713e+06	117483		1	A1	343	62.1897	8087.42	690.66		19	A19	343	62.1306	486998	26947.8		5	A5	343	62.1645	393183	5705.18		20	A20	343	62.1306	1.06765e+06	60668.9		155	G11	343	62.1333	444277	11913		158	G14	343	62.1992	1.18536e+06	50617.3
	18	A18	344	62.2392	1.16082e+06	115176		1	A1	344	62.2984	8437.83	539.589		19	A19	344	62.2392	483902	26544.6		5	A5	344	62.2732	392239	5419.85		20	A20	344	62.2392	1.06126e+06	59729.5		155	G11	344	62.2419	442966	11918.7		158	G14	344	62.3079	1.17565e+06	50800.2
	18	A18	345	62.3477	1.14779e+06	112818		1	A1	345	62.4072	8937.83	396.602		19	A19	345	62.3477	480888	26175.7		5	A5	345	62.3819	390708	5232.76		20	A20	345	62.3477	1.0548e+06	58462.2		155	G11	345	62.3505	441944	11886.3		158	G14	345	62.4167	1.17188e+06	50789.6
	18	A18	346	62.4563	1135568	110473		1	A1	346	62.5159	9163.97	308.788		19	A19	346	62.4563	477656	25837.1		5	A5	346	62.4905	391694	5158.05		20	A20	346	62.4563	1.04821e+06	57086.5		155	G11	346	62.459	441073	11828.6		158	G14	346	62.5255	1.16727e+06	50550.5
	18	A18	347	62.5649	1.12338e+06	108200		1	A1	347	62.6247	8082.68	264.402		19	A19	347	62.5649	475602	25535.2		5	A5	347	62.5992	390082	5172.19		20	A20	347	62.5649	1.04472e+06	55825.7		155	G11	347	62.5676	439267	11767.1		158	G14	347	62.6343	1.15927e+06	50108.4
	18	A18	348	62.6734	1.1134e+06	106022		1	A1	348	62.7334	9319.25	188.956		19	A19	348	62.6734	472364	25276.4		5	A5	348	62.7079	389772	5223		20	A20	348	62.6734	1.03661e+06	54820.8		155	G11	348	62.6762	437844	11717.7		158	G14	348	62.743	1.15537e+06	49559.1
	18	A18	349	62.782	1.10003e+06	103902		1	A1	349	62.8421	7756.55	29.1278		19	A19	349	62.782	469985	25056		5	A5	349	62.8165	388822	5248.2		20	A20	349	62.782	1.02966e+06	54104.7		155	G11	349	62.7848	436933	11683.8		158	G14	349	62.8518	1.15209e+06	49034.8
	18	A18	350	62.8906	1.09018e+06	101764		1	A1	350	62.9509	8941.8	-247.22		19	A19	350	62.8906	466266	24852.6		5	A5	350	62.9252	387863	5198.97		20	A20	350	62.8906	1.02383e+06	53629.4		155	G11	350	62.8934	436010	11657.9		158	G14	350	62.9606	1146046	48650.9
	18	A18	351	62.9991	1.07789e+06	99529.3		1	A1	351	63.0596	8844.69	-611.61		19	A19	351	62.9991	463877	24632.8		5	A5	351	63.0339	387029	5062.27		20	A20	351	62.9991	1021253	53306.3		155	G11	351	63.0019	434243	11629.1		158	G14	351	63.0693	1.13971e+06	48464.7
	18	A18	352	63.1077	1.06674e+06	97172.9		1	A1	352	63.1684	7705.63	-969.529		19	A19	352	63.1077	461447	24360.9		5	A5	352	63.1426	386372	4868.92		20	A20	352	63.1077	1011582	53040		155	G11	352	63.1105	432666	11593.9		158	G14	352	63.1781	1.13575e+06	48480.8
	18	A18	353	63.2163	1.05551e+06	94741.2		1	A1	353	63.2771	9257.91	-1221.45		19	A19	353	63.2163	458146	24009.3		5	A5	353	63.2512	387622	4681.92		20	A20	353	63.2163	1.00449e+06	52750.6		155	G11	353	63.2191	431743	11563.6		158	G14	353	63.2869	1.12953e+06	48690.2
	18	A18	354	63.3248	1.04837e+06	92339.1		1	A1	354	63.3859	9250.91	-1319.97		19	A19	354	63.3248	455451	23562		5	A5	354	63.3599	385128	4569.6		20	A20	354	63.3248	1.0019e+06	52387.2		155	G11	354	63.3277	430409	11559.5		158	G14	354	63.3956	1.12479e+06	49106.2
	18	A18	355	63.4334	1036103	90078.6		1	A1	355	63.4946	8995.36	-1289.21		19	A19	355	63.4334	452912	23020.7		5	A5	355	63.4686	385376	4579.85		20	A20	355	63.4334	994710	51937.8		155	G11	355	63.4362	429709	11597.2		158	G14	355	63.5044	1.12006e+06	49778.2
	18	A18	356	63.542	1.02748e+06	88025.9		1	A1	356	63.6033	8393.76	-1188.74		19	A19	356	63.542	450614	22406.5		5	A5	356	63.5772	384742	4724.91		20	A20	356	63.542	988283	51426.2		155	G11	356	63.5448	428446	11667.5		158	G14	356	63.6132	1113873	50752.9
	18	A18	357	63.6506	1.01854e+06	86173.7		1	A1	357	63.7121	8330.43	-1051.72		19	A19	357	63.6506	447700	21760		5	A5	357	63.6859	384382	4978.03		20	A20	357	63.6506	981625	50897		155	G11	357	63.6534	426560	11731.3		158	G14	357	63.7219	1109614	52019
	18	A18	358	63.7591	1.00735e+06	84445.7		1	A1	358	63.8208	9157.11	-854.2		19	A19	358	63.7591	445376	21134.6		5	A5	358	63.7946	383703	5277.52		20	A20	358	63.7591	977959	50390.7		155	G11	358	63.762	425022	11738.5		158	G14	358	63.8307	1103771	53472.3
	18	A18	359	63.8677	999843	82722.9		1	A1	359	63.9296	9668.99	-547.146		19	A19	359	63.8677	443716	20583		5	A5	359	63.9032	382400	5538.68		20	A20	359	63.8677	972420	49920.8		155	G11	359	63.8705	423752	11658.7		158	G14	359	63.9395	1.09551e+06	54926.9
	18	A18	360	63.9763	989420	80885.6		1	A1	360	64.0383	8621.73	-120.873		19	A19	360	63.9763	441018	20141.7		5	A5	360	64.0119	382162	5679.5		20	A20	360	63.9763	965417	49463.7		155	G11	360	63.9791	422830	11506.4		158	G14	360	64.0482	1.09033e+06	56179.7
	18	A18	361	64.0848	982341	78858		1	A1	361	64.1471	9296.29	429.28		19	A19	361	64.0848	439217	19820.2		5	A5	361	64.1206	380209	5651.44		20	A20	361	64.0848	960813	48976.4		155	G11	361	64.0877	421596	11335.6		158	G14	361	64.157	1.08168e+06	57094.9
	18	A18	362	64.1934	970303	76643.1		1	A1	362	64.2558	8523.32	1007.32		19	A19	362	64.1934	437132	19600.5		5	A5	362	64.2292	379599	5464.38		20	A20	362	64.1934	953585	48431.4		155	G11	362	64.1963	420302	11210		158	G14	362	64.2658	1.07755e+06	57658.3
	18	A18	363	64.302	963441	74332.2		1	A1	363	64.3645	8227.93	1428.84		19	A19	363	64.302	434241	19447.7		5	A5	363	64.3379	380284	5184.95		20	A20	363	64.302	949355	47842.9		155	G11	363	64.3049	419864	11163.8		158	G14	363	64.3746	1.06964e+06	57971.8
	18	A18	364	64.4105	955483	72074.8		1	A1	364	64.4733	9111.33	1679.93		19	A19	364	64.4105	432480	19325.1		5	A5	364	64.4466	379215	4905.42		20	A20	364	64.4105	944610	47267.3		155	G11	364	64.4134	418250	11179.9		158	G14	364	64.4833	1.06528e+06	58188.9
	18	A18	365	64.5191	949854	70014.8		1	A1	365	64.582	9259.1	1803.71		19	A19	365	64.5191	430329	19203.2		5	A5	365	64.5553	378517	4702.26		20	A20	365	64.5191	937667	46770.7		155	G11	365	64.522	417008	11199.6		158	G14	365	64.5921	1057871	58442.3
	18	A18	366	64.6277	940810	68237.4		1	A1	366	64.6908	7621.32	1830.41		19	A19	366	64.6277	427604	19058.8		5	A5	366	64.6639	378445	4604.71		20	A20	366	64.6277	934277	46389		155	G11	366	64.6306	414726	11161.1		158	G14	366	64.7009	1.0519e+06	58800.4
	18	A18	367	64.7362	930976	66748		1	A1	367	64.7995	9212.78	1731.87		19	A19	367	64.7362	426429	18868.4		5	A5	367	64.7726	377215	4591.03		20	A20	367	64.7362	927899	46104.1		155	G11	367	64.7392	413694	11040.5		158	G14	367	64.8096	1.044e+06	59276.5
	18	A18	368	64.8448	925972	65488.2		1	A1	368	64.9083	8458.16	1438.54		19	A19	368	64.8448	423573	18606.5		5	A5	368	64.8813	377068	4610.03		20	A20	368	64.8448	923644	45846.5		155	G11	368	64.8477	413259	10855.3		158	G14	368	64.9184	1.03698e+06	59865.1
	18	A18	369	64.9534	918634	64363.6		1	A1	369	65.017	8197.32	903.351		19	A19	369	64.9534	420951	18251.8		5	A5	369	64.9899	376297	4610.04		20	A20	369	64.9534	916208	45524.1		155	G11	369	64.9563	412169	10673.8		158	G14	369	65.0272	1.03535e+06	60569.6
	18	A18	370	65.0619	911562	63267.1		1	A1	370	65.1257	7953.39	162.961		19	A19	370	65.0619	419675	17801.2		5	A5	370	65.0986	374799	4564.24		20	A20	370	65.0619	913401	45060.1		155	G11	370	65.0649	411317	10595.9		158	G14	370	65.1359	1.02388e+06	61410.8
	18	A18	371	65.1705	902667	62100		1	A1	371	65.2345	8404.86	-454.655		19	A19	371	65.1705	417291	17280.8		5	A5	371	65.2073	375642	4479.54		20	A20	371	65.1705	905614	44424.3		155	G11	371	65.1735	409274	10654.2		158	G14	371	65.2447	1.01763e+06	62411
	18	A18	372	65.2791	895704	60797.7		1	A1	372	65.3432	8893.92	-971.869		19	A19	372	65.2791	415377	16746.9		5	A5	372	65.3159	374436	4389.54		20	A20	372	65.2791	902865	43649.1		155	G11	372	65.2821	408746	10822.1		158	G14	372	65.3535	1.01055e+06	63574.7
	18	A18	373	65.3876	889909	59352		1	A1	373	65.452	8726.37	-1248.53		19	A19	373	65.3876	413436	16273.1		5	A5	373	65.4246	373041	4334.33		20	A20	373	65.3876	896250	42822.4		155	G11	373	65.3906	407855	11018.4		158	G14	373	65.4622	1.00665e+06	64865.1
	18	A18	374	65.4962	882624	57813.6		1	A1	374	65.5607	8098.64	-1201.07		19	A19	374	65.4962	412093	15925.9		5	A5	374	65.5333	374438	4337.8		20	A20	374	65.4962	892452	42064.1		155	G11	374	65.4992	405479	11173.4		158	G14	374	65.571	999159	66191.6
	18	A18	375	65.6048	877168	56271.5		1	A1	375	65.6695	8612.64	-842.27		19	A19	375	65.6048	411145	15739.1		5	A5	375	65.6419	373311	4392.87		20	A20	375	65.6048	887966	41484.1		155	G11	375	65.6078	404207	11270.7		158	G14	375	65.6798	987668	67429.5
	18	A18	376	65.7133	869869	54816.8		1	A1	376	65.7782	9781.4	-295.321		19	A19	376	65.7133	408492	15696.8		5	A5	376	65.7506	372055	4466.09		20	A20	376	65.7133	883512	41140.5		155	G11	376	65.7164	403929	11306.2		158	G14	376	65.7886	980434	68480
	18	A18	377	65.8219	863173	53509.6		1	A1	377	65.8869	8527.67	253.517		19	A19	377	65.8219	406636	15734.9		5	A5	377	65.8593	370697	4518.5		20	A20	377	65.8219	879048	41010.7		155	G11	377	65.8249	402462	11300.4		158	G14	377	65.8973	974837	69335.3
	18	A18	378	65.9305	859381	52352.2		1	A1	378	65.9957	8573.32	614.886		19	A19	378	65.9305	405617	15761.9		5	A5	378	65.9679	371689	4526.01		20	A20	378	65.9305	874677	40985.7		155	G11	378	65.9335	400581	11281.5		158	G14	378	66.0061	967152	70091.2
	18	A18	379	66.0391	852423	51281		1	A1	379	66.1044	7654.31	459.668		19	A19	379	66.0391	402718	15692.3		5	A5	379	66.0766	369846	4484.06		20	A20	379	66.0391	869008	40915.8		155	G11	379	66.0421	399880	11269		158	G14	379	66.1149	960026	70878.4
	18	A18	380	66.1476	846494	50189.1		1	A1	380	66.2132	8181.5	-109.002		19	A19	380	66.1476	401444	15479.2		5	A5	380	66.1853	371038	4394.69		20	A20	380	66.1476	863596	40667.9		155	G11	380	66.1507	398859	11264.1		158	G14	380	66.2236	953443	71762.6
	18	A18	381	66.2562	839192	48978		1	A1	381	66.3219	8802.61	-811.438		19	A19	381	66.2562	398389	15133.5		5	A5	381	66.294	368800	4250.49		20	A20	381	66.2562	859321	40182.3		155	G11	381	66.2592	397422	11250.7		158	G14	381	66.3324	943784	72698.6
	18	A18	382	66.3648	833462	47617.5		1	A1	382	66.4307	8796.41	-1483.03		19	A19	382	66.3648	397890	14717.1		5	A5	382	66.4026	368489	4035.74		20	A20	382	66.3648	854330	39498.9		155	G11	382	66.3678	395882	11206		158	G14	382	66.4412	932809	73574.9
	18	A18	383	66.4733	829060	46320.8		1	A1	383	66.5394	8594.57	-1918.34		19	A19	383	66.4733	395821	14310.5		5	A5	383	66.5113	368033	3744.96		20	A20	383	66.4733	850604	38742.7		155	G11	383	66.4764	394735	11115.4		158	G14	383	66.5499	926400	74315.3
	18	A18	384	66.5819	823575	45060.6		1	A1	384	66.6481	8509.87	-2006.23		19	A19	384	66.5819	395355	13972		5	A5	384	66.62	367798	3403.59		20	A20	384	66.5819	844598	38065.8		155	G11	384	66.585	393147	10986		158	G14	384	66.6587	920819	74945.2
	18	A18	385	66.6905	818595	43922.2		1	A1	385	66.7569	9059.08	-1734.3		19	A19	385	66.6905	393418	13711.2		5	A5	385	66.7286	366898	3073.77		20	A20	385	66.6905	842946	37578.8		155	G11	385	66.6936	392520	10829.2		158	G14	385	66.7675	911439	75578
	18	A18	386	66.799	814580	42947.8		1	A1	386	66.8656	9276.23	-1165.09		19	A19	386	66.799	390985	13495.2		5	A5	386	66.8373	367881	2837.38		20	A20	386	66.799	839366	37298.8		155	G11	386	66.8021	391493	10699.7		158	G14	386	66.8762	901271	76332.1
	18	A18	387	66.9076	808610	42122.6		1	A1	387	66.9744	9074.79	-414.108		19	A19	387	66.9076	389320	13279.4		5	A5	387	66.946	366191	2766.65		20	A20	387	66.9076	832402	37146.5		155	G11	387	66.9107	390061	10637.9		158	G14	387	66.985	895872	77259.2
	18	A18	388	67.0162	801860	41410.9		1	A1	388	67.0831	8015.27	435.769		19	A19	388	67.0162	388615	13037.5		5	A5	388	67.0546	366640	2894.31		20	A20	388	67.0162	828277	36993.5		155	G11	388	67.0193	389503	10642		158	G14	388	67.0938	886476	78327.8
	18	A18	389	67.1247	799285	40795		1	A1	389	67.1918	10110.2	1296.21		19	A19	389	67.1247	387359	12777		5	A5	389	67.1633	366875	3198.97		20	A20	389	67.1247	825194	36735.1		155	G11	389	67.1279	387496	10679.3		158	G14	389	67.2026	876373	79463.1
	18	A18	390	67.2333	794882	40281.4		1	A1	390	67.3006	8357.09	1832.82		19	A19	390	67.2333	385162	12530.1		5	A5	390	67.272	365781	3609.79		20	A20	390	67.2333	820085	36343.6		155	G11	390	67.2364	386399	10709.1		158	G14	390	67.3113	866533	80608.7
	18	A18	391	67.3419	790146	39877.8		1	A1	391	67.4093	7616.83	2006.31		19	A19	391	67.3419	383864	12338.2		5	A5	391	67.3806	364556	4033.16		20	A20	391	67.3419	815938	35876.3		155	G11	391	67.345	385633	10709.1		158	G14	391	67.4201	859914	81751.7
	18	A18	392	67.4504	784471	39561		1	A1	392	67.5181	8920.83	1913.6		19	A19	392	67.4504	382701	12232.9		5	A5	392	67.4893	363605	4387.34		20	A20	392	67.4504	812038	35436.9		155	G11	392	67.4536	383705	10691.9		158	G14	392	67.5289	851917	82903.7
	18	A18	393	67.559	780499	39266.8		1	A1	393	67.6268	8426.75	1736.13		19	A19	393	67.559	382287	12219.8		5	A5	393	67.598	364216	4628.56		20	A20	393	67.559	809376	35117.7		155	G11	393	67.5622	383118	10696.7		158	G14	393	67.6376	840971	84056.6
	18	A18	394	67.6676	776308	38908.3		1	A1	394	67.7356	8998.66	1639.71		19	A19	394	67.6676	379696	12267.6		5	A5	394	67.7066	362496	4754.63		20	A20	394	67.6676	804923	34954.1		155	G11	394	67.6708	382225	10765.5		158	G14	394	67.7464	830827	85161.4
	18	A18	395	67.7762	770984	38415.3		1	A1	395	67.8443	8500.11	1688.62		19	A19	395	67.7762	379197	12311.4		5	A5	395	67.8153	362792	4792.58		20	A20	395	67.7762	801202	34913.3		155	G11	395	67.7793	380696	10913.3		158	G14	395	67.8552	822232	86146.2
	18	A18	396	67.8847	765252	37764.1		1	A1	396	67.953	7502.19	1826.08		19	A19	396	67.8847	376328	12271.5		5	A5	396	67.924	361609	4779.74		20	A20	396	67.8847	794422	34914.7		155	G11	396	67.8879	379852	11084.1		158	G14	396	67.9639	812478	86958.6
	18	A18	397	67.9933	762127	36988.6		1	A1	397	68.0618	9145.77	1922.68		19	A19	397	67.9933	375962	12084.8		5	A5	397	68.0327	360176	4753.3		20	A20	397	67.9933	793853	34867.7		155	G11	397	67.9965	378009	11241.7		158	G14	397	68.0727	803700	87591.8
	18	A18	398	68.1019	757202	36152.5		1	A1	398	68.1705	8137.69	1855.11		19	A19	398	68.1019	374139	11734.9		5	A5	398	68.1413	360577	4741.34		20	A20	398	68.1019	789075	34705.9		155	G11	398	68.1051	377068	11335		158	G14	398	68.1815	794424	88079.6
	18	A18	399	68.2104	754340	35306.5		1	A1	399	68.2793	7962.75	1574.52		19	A19	399	68.2104	371819	11266.2		5	A5	399	68.25	361302	4755.36		20	A20	399	68.2104	782737	34405.5		155	G11	399	68.2136	375141	11331.5		158	G14	399	68.2902	783939	88466.7
	18	A18	400	68.319	751128	34456.7		1	A1	400	68.388	7874.49	1138.62		19	A19	400	68.319	371922	10772.4		5	A5	400	68.3587	358858	4785.53		20	A20	400	68.319	779707	33990.4		155	G11	400	68.3222	374051	11240		158	G14	400	68.399	774816	88789.4
	18	A18	401	68.4276	744480	33580.3		1	A1	401	68.4968	7704.44	691.526		19	A19	401	68.4276	370498	10361.5		5	A5	401	68.4673	357841	4806.73		20	A20	401	68.4276	777153	33517.1		155	G11	401	68.4308	373859	11105.7		158	G14	401	68.5078	764614	89070.4
	18	A18	402	68.5361	740888	32671.6		1	A1	402	68.6055	8454.98	390.527		19	A19	402	68.5361	369424	10111.1		5	A5	402	68.576	358277	4796.36		20	A20	402	68.5361	773934	33051.1		155	G11	402	68.5394	371749	10988.3		158	G14	402	68.6165	756267	89317.6
	18	A18	403	68.6447	736912	31787		1	A1	403	68.7142	8972.02	314.321		19	A19	403	68.6447	369556	10034.4		5	A5	403	68.6847	357311	4753.94		20	A20	403	68.6447	767309	32644.3		155	G11	403	68.6479	370904	10933.5		158	G14	403	68.7253	745692	89523.8
	18	A18	404	68.7533	735860	31041.1		1	A1	404	68.823	7590.71	413.462		19	A19	404	68.7533	366999	10078.6		5	A5	404	68.7934	357177	4706.48		20	A20	404	68.7533	765954	32321.4		155	G11	404	68.7565	370444	10961.6		158	G14	404	68.8341	736087	89665.1
	18	A18	405	68.8618	730599	30550		1	A1	405	68.9317	8040.87	542.476		19	A19	405	68.8618	365790	10153.8		5	A5	405	68.902	355738	4699.4		20	A20	405	68.8618	762091	32082.1		155	G11	405	68.8651	367846	11052.3		158	G14	405	68.9429	725047	89708.8
	18	A18	406	68.9704	727335	30359.6		1	A1	406	69.0405	7874.09	550.464		19	A19	406	68.9704	364342	10177.6		5	A5	406	69.0107	354920	4773.87		20	A20	406	68.9704	757332	31909.1		155	G11	406	68.9737	368277	11169.5		158	G14	406	69.0516	716074	89634.4
	18	A18	407	69.079	725587	30410.1		1	A1	407	69.1492	8005.89	362.821		19	A19	407	69.079	363654	10104.9		5	A5	407	69.1194	356380	4944.49		20	A20	407	69.079	755137	31776.8		155	G11	407	69.0823	365483	11274.2		158	G14	407	69.1604	706887	89443.7
	18	A18	408	69.1875	720755	30556.7		1	A1	408	69.258	8107.87	40.6236		19	A19	408	69.1875	362788	9934.44		5	A5	408	69.228	354637	5184.09		20	A20	408	69.1875	750079	31655.8		155	G11	408	69.1908	364657	11342		158	G14	408	69.2692	695775	89161.1
	18	A18	409	69.2961	715018	30642.4		1	A1	409	69.3667	8086.5	-283.995		19	A19	409	69.2961	360633	9695.3		5	A5	409	69.3367	353480	5430.76		20	A20	409	69.2961	746779	31513.4		155	G11	409	69.2994	363518	11367.3		158	G14	409	69.3779	687854	88815.6
	18	A18	410	69.4047	712770	30569.5		1	A1	410	69.4754	7312.22	-561.196		19	A19	410	69.4047	360239	9429.49		5	A5	410	69.4454	352671	5618.88		20	A20	410	69.4047	744492	31317.1		155	G11	410	69.408	362573	11357.6		158	G14	410	69.4867	677263	88426.7
	18	A18	411	69.5132	709254	30332		1	A1	411	69.5842	8804.07	-689.729		19	A19	411	69.5132	359069	9182.32		5	A5	411	69.554	351043	5717.62		20	A20	411	69.5132	739224	31043		155	G11	411	69.5166	361454	11320.8		158	G14	411	69.5955	668292	87996.1
	18	A18	412	69.6218	704858	29995		1	A1	412	69.6929	8036.25	-591.767		19	A19	412	69.6218	358316	8996.6		5	A5	412	69.6627	352001	5750.96		20	A20	412	69.6218	736327	30687.3		155	G11	412	69.6251	359444	11259.8		158	G14	412	69.7042	658090	87516.2
	18	A18	413	69.7304	702949	29637		1	A1	413	69.8017	7403.5	-247.327		19	A19	413	69.7304	356605	8905.77		5	A5	413	69.7714	350674	5780.81		20	A20	413	69.7304	731512	30279.6		155	G11	413	69.7337	358499	11177.7		158	G14	413	69.813	648583	86976.9
	18	A18	414	69.8389	698235	29297.7		1	A1	414	69.9104	9217	309.677		19	A19	414	69.8389	356315	8921.99		5	A5	414	69.88	350291	5867.36		20	A20	414	69.8389	729040	29877.9		155	G11	414	69.8423	357684	11085.9		158	G14	414	69.9218	640481	86366.9
	18	A18	415	69.9475	696220	28961.3		1	A1	415	70.0192	8316.33	1006.3		19	A19	415	69.9475	355579	9023.49		5	A5	415	69.9887	349821	6034.36		20	A20	415	69.9475	727296	29547.3		155	G11	415	69.9509	355894	11005.9		158	G14	415	70.0305	630011	85669.1
	18	A18	416	70.0561	690240	28581.9		1	A1	416	70.1279	7696.12	1457.28		19	A19	416	70.0561	354261	9154.91		5	A5	416	70.0974	347464	6261.81		20	A20	416	70.0561	722475	29331.5		155	G11	416	70.0594	355238	10957.2		158	G14	416	70.1393	620815	84863.5
	18	A18	417	70.1647	688418	28124.9		1	A1	417	70.2366	7438.86	1495.78		19	A19	417	70.1647	352547	9246.12		5	A5	417	70.206	348455	6505.85		20	A20	417	70.1647	718394	29235.3		155	G11	417	70.168	354268	10942.6		158	G14	417	70.2481	611916	83936.3
	18	A18	418	70.2732	684874	27596.6		1	A1	418	70.3454	7315.92	1154.48		19	A19	418	70.2732	351649	9244.63		5	A5	418	70.3147	346767	6725.38		20	A20	418	70.2732	715927	29227.8		155	G11	418	70.2766	353236	10944.3		158	G14	418	70.3568	602390	82895.8
	18	A18	419	70.3818	681458	27044.9		1	A1	419	70.4541	7969.62	656.781		19	A19	419	70.3818	350003	9141.5		5	A5	419	70.4234	345331	6896.96		20	A20	419	70.3818	713544	29256.4		155	G11	419	70.3852	350435	10936.2		158	G14	419	70.4656	594464	81776.1
	18	A18	420	70.4904	679165	26537.9		1	A1	420	70.5629	8056.43	282.627		19	A19	420	70.4904	348880	8972.65		5	A5	420	70.5321	345391	7014.67		20	A20	420	70.4904	708344	29262.8		155	G11	420	70.4938	350042	10900.4		158	G14	420	70.5744	585461	80620.2
	18	A18	421	70.5989	675646	26132.6		1	A1	421	70.6716	8330.97	200.702		19	A19	421	70.5989	349992	8792.77		5	A5	421	70.6407	344409	7079.5		20	A20	421	70.5989	706098	29201.9		155	G11	421	70.6023	349292	10845.6		158	G14	421	70.6832	577767	79448.9
	18	A18	422	70.7075	672609	25853.9		1	A1	422	70.7804	8022.52	387.253		19	A19	422	70.7075	347699	8641.92		5	A5	422	70.7494	342854	7090.02		20	A20	422	70.7075	702233	29058.6		155	G11	422	70.7109	348692	10794.3		158	G14	422	70.7919	568747	78239.4
	18	A18	423	70.8161	669829	25685		1	A1	423	70.8891	7316.44	680.522		19	A19	423	70.8161	345868	8527.62		5	A5	423	70.8581	342900	7044.59		20	A20	423	70.8161	697879	28860.8		155	G11	423	70.8195	345976	10761.6		158	G14	423	70.9007	560243	76926
	18	A18	424	70.9246	667623	25571.7		1	A1	424	70.9978	7424.36	913.884		19	A19	424	70.9246	345854	8432.67		5	A5	424	70.9667	340902	6950.9		20	A20	424	70.9246	696732	28668.6		155	G11	424	70.9281	346037	10748.9		158	G14	424	71.0095	552984	75430.2
	18	A18	425	71.0332	663740	25445.4		1	A1	425	71.1066	8287.31	1024.34		19	A19	425	71.0332	344835	8331.78		5	A5	425	71.0754	340656	6839.42		20	A20	425	71.0332	692306	28545.8		155	G11	425	71.0367	344176	10752.2		158	G14	425	71.1182	543512	73705.7
	18	A18	426	71.1418	660062	25258.9		1	A1	426	71.2153	7795.74	1072.84		19	A19	426	71.1418	343309	8203.45		5	A5	426	71.1841	340124	6765.11		20	A20	426	71.1418	690016	28525.3		155	G11	426	71.1452	342832	10774.9		158	G14	426	71.227	537024	71768.2
	18	A18	427	71.2503	657328	25018.1		1	A1	427	71.3241	6757.58	1182.89		19	A19	427	71.2503	343352	8033.26		5	A5	427	71.2927	338721	6791.94		20	A20	427	71.2503	686296	28590.7		155	G11	427	71.2538	342122	10829.7		158	G14	427	71.3358	529421	69695.3
	18	A18	428	71.3589	653994	24787.2		1	A1	428	71.4328	8319.23	1445.96		19	A19	428	71.3589	341561	7814.44		5	A5	428	71.4014	338759	6963.58		20	A20	428	71.3589	682104	28687		155	G11	428	71.3624	341472	10919.4		158	G14	428	71.4445	522646	67595.9
	18	A18	429	71.4675	652344	24650.2		1	A1	429	71.5416	7641.25	1842.58		19	A19	429	71.4675	340596	7555.54		5	A5	429	71.5101	338214	7275.12		20	A20	429	71.4675	679934	28748.4		155	G11	429	71.471	339757	11008.4		158	G14	429	71.5533	515849	65563.6
	18	A18	430	71.576	650090	24651.4		1	A1	430	71.6503	7811.83	2219.68		19	A19	430	71.576	339831	7287.61		5	A5	430	71.6187	337011	7667.5		20	A20	430	71.576	675347	28723.4		155	G11	430	71.5795	337980	11065.6		158	G14	430	71.6621	509363	63641.3
	18	A18	431	71.6846	646175	24750.5		1	A1	431	71.759	7225.53	2349.96		19	A19	431	71.6846	339278	7061.26		5	A5	431	71.7274	334966	8050.02		20	A20	431	71.6846	673613	28589.8		155	G11	431	71.6881	337076	11056.8		158	G14	431	71.7708	502250	61815.7
	18	A18	432	71.7932	643657	24833.4		1	A1	432	71.8678	7464.2	2062.77		19	A19	432	71.7932	338520	6926.47		5	A5	432	71.8361	334683	8343.89		20	A20	432	71.7932	668076	28353.4		155	G11	432	71.7967	335673	10968		158	G14	432	71.8796	495655	60039
	18	A18	433	71.9017	639415	24776.4		1	A1	433	71.9765	6819.06	1377.15		19	A19	433	71.9017	338272	6907.7		5	A5	433	71.9447	332680	8516.97		20	A20	433	71.9017	666568	28039.2		155	G11	433	71.9053	334895	10796.9		158	G14	433	71.9884	489715	58263.7
	18	A18	434	72.0103	636578	24522		1	A1	434	72.0853	5885.41	535.984		19	A19	434	72.0103	337026	6987.67		5	A5	434	72.0534	332456	8589.67		20	A20	434	72.0103	663204	27678.9		155	G11	434	72.0138	333482	10608.5		158	G14	434	72.0972	484015	56466.2
	18	A18	435	72.1189	632416	24119		1	A1	435	72.194	8119.62	-48.3549		19	A19	435	72.1189	336197	7115.52		5	A5	435	72.1621	331622	8608.57		20	A20	435	72.1189	659251	27301.9		155	G11	435	72.1224	332573	10471.4		158	G14	435	72.2059	477837	54654.8
	18	A18	436	72.2275	632428	23691.1		1	A1	436	72.3028	8066.84	-203.79		19	A19	436	72.2275	335296	7232.31		5	A5	436	72.2708	330836	8611.62		20	A20	436	72.2275	657296	26932.6		155	G11	436	72.231	331495	10428.1		158	G14	436	72.3147	472445	52861.5
	18	A18	437	72.336	629391	23363.3		1	A1	437	72.4115	7623.83	-19.5645		19	A19	437	72.336	333684	7299.8		5	A5	437	72.3794	328746	8607.8		20	A20	437	72.336	653397	26589.2		155	G11	437	72.3396	330198	10480.7		158	G14	437	72.4235	467447	51126.9
	18	A18	438	72.4446	626503	23191.6		1	A1	438	72.5202	7206.14	405.99		19	A19	438	72.4446	333619	7311.73		5	A5	438	72.4881	328142	8584.51		20	A20	438	72.4446	650618	26287.4		155	G11	438	72.4482	329872	10591.8		158	G14	438	72.5322	461364	49487.2
	18	A18	439	72.5532	622859	23143.4		1	A1	439	72.629	6297.41	877.534		19	A19	439	72.5532	332843	7286.67		5	A5	439	72.5968	326714	8528.72		20	A20	439	72.5532	647017	26037.8		155	G11	439	72.5567	327647	10699.8		158	G14	439	72.641	457399	47957
	18	A18	440	72.6617	619880	23131.6		1	A1	440	72.7377	7694.55	1230.85		19	A19	440	72.6617	331602	7252.16		5	A5	440	72.7054	326767	8445.03		20	A20	440	72.6617	646111	25840.2		155	G11	440	72.6653	326502	10749.6		158	G14	440	72.7498	452452	46518.3
	18	A18	441	72.7703	618982	23072.1		1	A1	441	72.8465	6767.88	1510.28		19	A19	441	72.7703	331092	7230.11		5	A5	441	72.8141	324339	8357.27		20	A20	441	72.7703	641299	25685.4		155	G11	441	72.7739	325265	10716.7		158	G14	441	72.8585	447415	45121.3
	18	A18	442	72.8789	614212	22927.3		1	A1	442	72.9552	7710.12	1784.15		19	A19	442	72.8789	329637	7233.38		5	A5	442	72.9228	323973	8295.37		20	A20	442	72.8789	638884	25559.7		155	G11	442	72.8825	324093	10618.9		158	G14	442	72.9673	442102	43703.3
	18	A18	443	72.9874	610807	22712.2		1	A1	443	73.064	7733.73	2003.21		19	A19	443	72.9874	329405	7266.24		5	A5	443	73.0314	323419	8277.43		20	A20	443	72.9874	634979	25459		155	G11	443	72.991	323745	10500.3		158	G14	443	73.0761	438222	42227
	18	A18	444	73.096	610545	22470.2		1	A1	444	73.1727	6201.36	1992.79		19	A19	444	73.096	328345	7323.6		5	A5	444	73.1401	322166	8295.77		20	A20	444	73.096	633598	25391.1		155	G11	444	73.0996	321712	10405.7		158	G14	444	73.1848	432823	40710.7
	18	A18	445	73.2046	607760	22240		1	A1	445	73.2814	6968.41	1594.63		19	A19	445	73.2046	328089	7391.05		5	A5	445	73.2488	321511	8320.51		20	A20	445	73.2046	630760	25364.6		155	G11	445	73.2082	321327	10357.9		158	G14	445	73.2936	429355	39226.7
	18	A18	446	73.3131	603958	22036.1		1	A1	446	73.3902	5818.78	832.65		19	A19	446	73.3131	326281	7448.71		5	A5	446	73.3575	319806	8319.1		20	A20	446	73.3131	626815	25374.4		155	G11	446	73.3168	319408	10350.3		158	G14	446	73.4024	426431	37860.7
	18	A18	447	73.4217	601402	21855.7		1	A1	447	73.4989	6619.19	-1.08372		19	A19	447	73.4217	325305	7480.23		5	A5	447	73.4661	318012	8283.19		20	A20	447	73.4217	624406	25398		155	G11	447	73.4253	319177	10356.8		158	G14	447	73.5112	422541	36655.2
	18	A18	448	73.5303	598835	21700.7		1	A1	448	73.6077	7781.22	-509.506		19	A19	448	73.5303	325091	7481.39		5	A5	448	73.5748	318278	8241.49		20	A20	448	73.5303	621108	25405.4		155	G11	448	73.5339	317306	10348.4		158	G14	448	73.6199	418494	35574.7
	18	A18	449	73.6388	596699	21589.1		1	A1	449	73.7164	7506.8	-683.362		19	A19	449	73.6388	323748	7457.18		5	A5	449	73.6835	317211	8243.09		20	A20	449	73.6388	618824	25375.4		155	G11	449	73.6425	316189	10306.7		158	G14	449	73.7287	414308	34524
	18	A18	450	73.7474	594463	21544.5		1	A1	450	73.8252	6693.87	-509.512		19	A19	450	73.7474	323364	7411.77		5	A5	450	73.7921	316761	8319.76		20	A20	450	73.7474	614686	25306.7		155	G11	450	73.7511	315202	10233.5		158	G14	450	73.8375	409730	33410.1
	18	A18	451	73.856	591921	21573.7		1	A1	451	73.9339	6375.12	-99.0442		19	A19	451	73.856	322050	7338.93		5	A5	451	73.9008	315902	8456.43		20	A20	451	73.856	612466	25216.2		155	G11	451	73.8596	313885	10145.7		158	G14	451	73.9462	407279	32204.2
	18	A18	452	73.9645	588448	21647.4		1	A1	452	74.0426	7332.4	489.564		19	A19	452	73.9645	321471	7226.08		5	A5	452	74.0095	312856	8594.32		20	A20	452	73.9645	610770	25127.3		155	G11	452	73.9682	313329	10065.7		158	G14	452	74.055	403607	30961.1
	18	A18	453	74.0731	586980	21701.5		1	A1	453	74.1514	6992.55	1147.65		19	A19	453	74.0731	320315	7069.88		5	A5	453	74.1181	312825	8663.6		20	A20	453	74.0731	605563	25059.7		155	G11	453	74.0768	311767	10008.4		158	G14	453	74.1638	401351	29784.1
	18	A18	454	74.1817	583525	21659.2		1	A1	454	74.2601	6925.54	1696.62		19	A19	454	74.1817	319189	6893.88		5	A5	454	74.2268	312308	8621.68		20	A20	454	74.1817	603550	25018.7		155	G11	454	74.1854	311010	9975.85		158	G14	454	74.2725	398750	28760.4
	18	A18	455	74.2903	580349	21461		1	A1	455	74.3689	7097.83	2025.82		19	A19	455	74.2903	318561	6747.37		5	A5	455	74.3355	310307	8468.34		20	A20	455	74.2903	602125	24987		155	G11	455	74.294	309146	9959.63		158	G14	455	74.3813	394530	27912.8
	18	A18	456	74.3988	579783	21092.1		1	A1	456	74.4776	6048.99	2007.63		19	A19	456	74.3988	318383	6684.57		5	A5	456	74.4441	310161	8236.84		20	A20	456	74.3988	598021	24921.3		155	G11	456	74.4025	309248	9947.69		158	G14	456	74.4901	393047	27196.5
	18	A18	457	74.5074	573817	20597.2		1	A1	457	74.5863	6797.69	1562.94		19	A19	457	74.5074	318069	6732.13		5	A5	457	74.5528	308464	7971.95		20	A20	457	74.5074	594792	24763.3		155	G11	457	74.5111	306760	9930.44		158	G14	457	74.5988	388793	26535
	18	A18	458	74.616	574181	20071.2		1	A1	458	74.6951	6262.33	747.584		19	A19	458	74.616	316846	6870.61		5	A5	458	74.6615	308064	7715.2		20	A20	458	74.616	592662	24464.1		155	G11	458	74.6197	306936	9905.05		158	G14	458	74.7076	386146	25868.4
	18	A18	459	74.7245	571377	19628.6		1	A1	459	74.8038	6106.78	-128.976		19	A19	459	74.7245	315697	7044.28		5	A5	459	74.7701	307302	7500.76		20	A20	459	74.7245	588932	24016.5		155	G11	459	74.7283	304914	9875.73		158	G14	459	74.8164	384031	25180.6
	18	A18	460	74.8331	569572	19358.4		1	A1	460	74.9126	6417.61	-734.779		19	A19	460	74.8331	314049	7191.2		5	A5	460	74.8788	305924	7357.69		20	A20	460	74.8331	585349	23471.7		155	G11	460	74.8369	303776	9850.35		158	G14	460	74.9251	381341	24486.7
	18	A18	461	74.9417	567222	19287.2		1	A1	461	75.0213	7481.08	-1004.03		19	A19	461	74.9417	314698	7275.12		5	A5	461	74.9875	305334	7309.01		20	A20	461	74.9417	584986	22925.6		155	G11	461	74.9454	303091	9833.75		158	G14	461	75.0339	379039	23817.4
	18	A18	462	75.0502	564902	19366.1		1	A1	462	75.1301	7051.13	-860.802		19	A19	462	75.0502	312951	7297.19		5	A5	462	75.0962	304793	7363.31		20	A20	462	75.0502	581921	22481.3		155	G11	462	75.054	302597	9818.66		158	G14	462	75.1427	376750	23196.3
	18	A18	463	75.1588	562244	19488.5		1	A1	463	75.2388	6549.66	-395.973		19	A19	463	75.1588	311699	7286.96		5	A5	463	75.2048	303802	7500.53		20	A20	463	75.1588	578717	22204		155	G11	463	75.1626	300797	9785.47		158	G14	463	75.2515	374025	22621.4
	18	A18	464	75.2674	560481	19528.4		1	A1	464	75.3475	6811.42	198.008		19	A19	464	75.2674	312052	7280.6		5	A5	464	75.3135	302978	7663.97		20	A20	464	75.2674	577513	22098.4		155	G11	464	75.2712	299195	9712.39		158	G14	464	75.3602	370817	22086
	18	A18	465	75.3759	557618	19387.9		1	A1	465	75.4563	6703.36	846.752		19	A19	465	75.3759	310334	7298.65		5	A5	465	75.4222	302071	7769.54		20	A20	465	75.3759	573617	22108.5		155	G11	465	75.3797	298606	9591.42		158	G14	465	75.469	369445	21594.1
	18	A18	466	75.4845	554620	19035.6		1	A1	466	75.565	6658.25	1227.48		19	A19	466	75.4845	309653	7334.32		5	A5	466	75.5308	300109	7736.27		20	A20	466	75.4845	572059	22142.2		155	G11	466	75.4883	297782	9436.33		158	G14	466	75.5778	367793	21159
	18	A18	467	75.5931	551733	18521.8		1	A1	467	75.6738	5693.44	1359.7		19	A19	467	75.5931	309386	7355.06		5	A5	467	75.6395	299199	7524.18		20	A20	467	75.5931	569633	22109.3		155	G11	467	75.5969	296420	9274.77		158	G14	467	75.6865	365378	20787.5
	18	A18	468	75.7016	551216	17956		1	A1	468	75.7825	6920.25	1378.69		19	A19	468	75.7016	308220	7318.68		5	A5	468	75.7482	298564	7159.18		20	A20	468	75.7016	566219	21956.7		155	G11	468	75.7055	295766	9131.74		158	G14	468	75.7953	362370	20468.6
	18	A18	469	75.8102	549575	17458.6		1	A1	469	75.8913	7170.39	1424.2		19	A19	469	75.8102	306519	7201.45		5	A5	469	75.8568	297960	6723.22		20	A20	469	75.8102	562553	21689.8		155	G11	469	75.814	294719	9017.53		158	G14	469	75.9041	360591	20176.8
	18	A18	470	75.9188	547056	17109.1		1	A1	470	76	5839.36	1540.02		19	A19	470	75.9188	305735	7019.75		5	A5	470	75.9655	297346	6315.4		20	A20	470	75.9188	561227	21364.6		155	G11	470	75.9226	293180	8929		158	G14	470	76.0128	358467	19884.6
	18	A18	471	76.0273	545368	16921.9		1	A1	471	76.1087	6360.47	1642.55		19	A19	471	76.0273	305705	6831.16		5	A5	471	76.0742	297345	6009.51		20	A20	471	76.0273	560748	21053.3		155	G11	471	76.0312	292624	8857.28		158	G14	471	76.1216	356240	19571.7
	18	A18	472	76.1359	542820	16860.7		1	A1	472	76.2175	7046.64	1577.04		19	A19	472	76.1359	304460	6709.65		5	A5	472	76.1828	295955	5829.35		20	A20	472	76.1359	556150	20804.1		155	G11	472	76.1398	291199	8791.96		158	G14	472	76.2304	354961	19221.9
	18	A18	473	76.2445	541090	16870.7		1	A1	473	76.3262	5618.39	1232.88		19	A19	473	76.2445	304423	6705.98		5	A5	473	76.2915	294601	5755.81		20	A20	473	76.2445	554455	20624		155	G11	473	76.2484	291131	8720.86		158	G14	473	76.3391	352162	18819.2
	18	A18	474	76.3531	538783	16905.2		1	A1	474	76.435	6085.28	650.459		19	A19	474	76.3531	303636	6820.04		5	A5	474	76.4002	294803	5749.26		20	A20	474	76.3531	551789	20488.8		155	G11	474	76.3569	289559	8630.09		158	G14	474	76.4479	349975	18352
	18	A18	475	76.4616	536813	16930.4		1	A1	475	76.5437	5275.23	69.7541		19	A19	475	76.4616	302532	7003.43		5	A5	475	76.5089	294110	5771.69		20	A20	475	76.4616	549136	20365.3		155	G11	475	76.4655	288227	8514.55		158	G14	475	76.5567	348451	17825.5
	18	A18	476	76.5702	535570	16919		1	A1	476	76.6525	6893.99	-188.638		19	A19	476	76.5702	301400	7188.85		5	A5	476	76.6175	293444	5796.98		20	A20	476	76.5702	547500	20224.1		155	G11	476	76.5741	287336	8390.25		158	G14	476	76.6655	345905	17268.2
	18	A18	477	76.6788	533310	16847		1	A1	477	76.7612	6852.31	-95.9677		19	A19	477	76.6788	300127	7328.43		5	A5	477	76.7262	291621	5811.8		20	A20	477	76.6788	545452	20038.9		155	G11	477	76.6827	286338	8294.66		158	G14	477	76.7742	345007	16722
	18	A18	478	76.7873	529520	16703.1		1	A1	478	76.8699	7184.64	378.104		19	A19	478	76.7873	299973	7413.88		5	A5	478	76.8349	291514	5811.6		20	A20	478	76.7873	542933	19786.5		155	G11	478	76.7912	286030	8266.04		158	G14	478	76.883	343660	16221.8
	18	A18	479	76.8959	528982	16498.4		1	A1	479	76.9787	5274.71	1107.37		19	A19	479	76.8959	298692	7469.2		5	A5	479	76.9435	291247	5794.85		20	A20	479	76.8959	538873	19456.1		155	G11	479	76.8998	285409	8311.9		158	G14	479	76.9918	341002	15780.2
	18	A18	480	77.0045	526932	16261.2		1	A1	480	77.0874	5836.45	1681.33		19	A19	480	77.0045	298119	7523.66		5	A5	480	77.0522	290572	5754.7		20	A20	480	77.0045	538262	19063.1		155	G11	480	77.0084	284110	8395.74		158	G14	480	77.1005	339370	15387.1
	18	A18	481	77.113	525222	16016.3		1	A1	481	77.1962	6608.1	1868.78		19	A19	481	77.113	297522	7585.15		5	A5	481	77.1609	289488	5676.04		20	A20	481	77.113	536735	18650.6		155	G11	481	77.117	282264	8452.66		158	G14	481	77.2093	338444	15028.7
	18	A18	482	77.2216	523531	15769.6		1	A1	482	77.3049	5882.36	1645.08		19	A19	482	77.2216	296132	7632.35		5	A5	482	77.2695	288171	5543.56		20	A20	482	77.2216	532854	18274.4		155	G11	482	77.2255	281658	8428.2		158	G14	482	77.3181	336174	14703.9
	18	A18	483	77.3302	521789	15514.4		1	A1	483	77.4137	5130.1	1179.33		19	A19	483	77.3302	295367	7626.16		5	A5	483	77.3782	287847	5354.95		20	A20	483	77.3302	532360	17980.2		155	G11	483	77.3341	280949	8310.86		158	G14	483	77.4268	334820	14428.7
	18	A18	484	77.4387	518153	15257.8		1	A1	484	77.5224	6763.78	732.321		19	A19	484	77.4387	293907	7533.87		5	A5	484	77.4869	287679	5130.49		20	A20	484	77.4387	529641	17786.1		155	G11	484	77.4427	279706	8134.23		158	G14	484	77.5356	333606	14223.3
	18	A18	485	77.5473	516528	15034.9		1	A1	485	77.6311	5087.62	521.67		19	A19	485	77.5473	293567	7348.28		5	A5	485	77.5955	286769	4907.6		20	A20	485	77.5473	528671	17680.4		155	G11	485	77.5513	278828	7953.44		158	G14	485	77.6444	331949	14091.6
	18	A18	486	77.6559	517148	14892.9		1	A1	486	77.7399	6629.87	608.731		19	A19	486	77.6559	292615	7095.36		5	A5	486	77.7042	286432	4725.3		20	A20	486	77.6559	525075	17631.5		155	G11	486	77.6599	278371	7808.1		158	G14	486	77.7531	331223	14007.8
	18	A18	487	77.7644	514768	14851.4		1	A1	487	77.8486	6751.64	860.686		19	A19	487	77.7644	291309	6828.76		5	A5	487	77.8129	285558	4610.65		20	A20	487	77.7644	522597	17598.8		155	G11	487	77.7684	277580	7702.7		158	G14	487	77.8619	328261	13920.8
	18	A18	488	77.873	513344	14877.4		1	A1	488	77.9574	5477.48	1024.22		19	A19	488	77.873	291283	6612.25		5	A5	488	77.9215	284812	4572.58		20	A20	488	77.873	524397	17543.5		155	G11	488	77.877	276152	7612.58		158	G14	488	77.9707	327560	13774.7
	18	A18	489	77.9816	509394	14900.5		1	A1	489	78.0661	5378	887.89		19	A19	489	77.9816	290012	6497.67		5	A5	489	78.0302	285464	4606.1		20	A20	489	77.9816	518009	17436.2		155	G11	489	77.9856	275488	7509.61		158	G14	489	78.0794	325528	13534.6
	18	A18	490	78.0901	508749	14857.6		1	A1	490	78.1749	5388.56	435.736		19	A19	490	78.0901	290297	6503.67		5	A5	490	78.1389	283888	4697.31		20	A20	490	78.0901	516961	17264.4		155	G11	490	78.0942	273577	7390.04		158	G14	490	78.1882	324092	13203.5
	18	A18	491	78.1987	506728	14731.2		1	A1	491	78.2836	5299.78	-56.3516		19	A19	491	78.1987	289062	6606.87		5	A5	491	78.2476	282541	4828.6		20	A20	491	78.1987	516228	17034.5		155	G11	491	78.2027	274047	7280.53		158	G14	491	78.297	322927	12825.7
	18	A18	492	78.3073	505936	14551.1		1	A1	492	78.3923	6658.25	-324.436		19	A19	492	78.3073	288118	6749.77		5	A5	492	78.3562	283582	4978.86		20	A20	492	78.3073	513998	16769		155	G11	492	78.3113	273019	7220		158	G14	492	78.4058	321847	12475.6
	18	A18	493	78.4158	502682	14367.7		1	A1	493	78.5011	5667.19	-274.724		19	A19	493	78.4158	287384	6864.9		5	A5	493	78.4649	281848	5119.84		20	A20	493	78.4158	511389	16493.1		155	G11	493	78.4199	272116	7230.76		158	G14	493	78.5145	320139	12240.2
	18	A18	494	78.5244	503311	14219.5		1	A1	494	78.6098	6932.39	81.1882		19	A19	494	78.5244	286348	6902.22		5	A5	494	78.5736	281735	5214.33		20	A20	494	78.5244	509315	16223.8		155	G11	494	78.5285	270826	7299.45		158	G14	494	78.6233	318666	12191.6
	18	A18	495	78.633	499218	14117.4		1	A1	495	78.7186	4855.56	701.767		19	A19	495	78.633	284848	6846.57		5	A5	495	78.6822	280498	5222.57		20	A20	495	78.633	508754	15964.4		155	G11	495	78.6371	270199	7379.84		158	G14	495	78.7321	317227	12353.8
	18	A18	496	78.7416	498736	14044.9		1	A1	496	78.8273	6016.66	1207.97		19	A19	496	78.7416	285453	6718.04		5	A5	496	78.7909	279771	5119.97		20	A20	496	78.7416	506889	15710.3		155	G11	496	78.7456	269814	7415.85		158	G14	496	78.8408	319630	12675.2
[truncated: 2,913 more rows]
[truncated: 6 more columns]

[truncated: 14 more sheets: Fig7e, Fig7f, Fig8c, Fig8d, Fig9c, Fig9d, Fig10d, Fig10e (i), Fig10e (ii), Fig10e (iii), Fig10e (iv), FigS7c, FigS10b, FigS10c]
